# Supplementary material for: Methyl 4-(4-hy­droxy­phen­yl)-6-methyl-2-sulfanyl­idene-1,2,3,4-tetra­hydro­pyrimidine-5-carboxyl­ate
Source: Acta Crystallogr Sect E Struct Rep Online. 2014 Feb 15;70(Pt 3):o306. doi: 10.1107/S1600536814002888 (PMC3998391; doi:10.1107/S1600536814002888)
Supplement: Supplementary file 2 [file e-70-0o306-Isup2.hkl]

#
# h,k,l, Fc-squared, Fo-squared, sigma(Fo-squared) and status flag
#
data_I
_shelx_title ' 52brac in P -1'
_shelx_refln_list_code          4
_shelx_F_calc_maximum      121.22
_exptl_crystal_F_000       292.00
_reflns_d_resolution_high  0.7829
 
loop_
 _symmetry_equiv_pos_as_xyz
 'x, y, z'
 '-x, -y, -z'
 
_cell_length_a     7.3016
_cell_length_b     7.6855
_cell_length_c    11.4706
_cell_angle_alpha  88.337
_cell_angle_beta   84.870
_cell_angle_gamma  89.937
 
_shelx_F_squared_multiplier     1.000
 
loop_
 _refln_index_h
 _refln_index_k
 _refln_index_l
 _refln_F_squared_calc
 _refln_F_squared_meas
 _refln_F_squared_sigma
 _refln_observed_status
   1   0   0     1804.13     1538.93     25.28 o
   2   0   0      140.02      114.65      2.57 o
   3   0   0        0.11        0.22      0.36 o
   4   0   0      216.11      202.60      6.31 o
   5   0   0      432.61      426.82     10.69 o
   6   0   0      167.03      181.10     10.35 o
   7   0   0      104.17      111.26     10.36 o
   8   0   0      102.20      141.58     14.04 o
   9   0   0       11.26       11.12      4.33 o
  -8   1   0        3.87        8.52      3.60 o
  -7   1   0       11.96       13.48      1.76 o
  -6   1   0        4.73        7.44      1.32 o
  -5   1   0       41.74       47.63      2.96 o
  -4   1   0      282.23      304.51      6.57 o
  -3   1   0      235.82      235.78      6.06 o
  -2   1   0      796.51      757.94     21.72 o
  -1   1   0       23.80       29.93      0.93 o
   1   1   0       70.40       64.64      1.54 o
   2   1   0      648.79      660.87     12.63 o
   3   1   0       23.69       14.49      1.53 o
   4   1   0      280.00      277.40     10.21 o
   5   1   0      834.98      878.48     18.80 o
   6   1   0      250.65      280.84      9.17 o
   7   1   0      472.80      535.17     14.58 o
   8   1   0        1.84        3.82      1.91 o
   9   1   0       48.55       54.95      5.19 o
  -7   2   0       12.78       11.72      2.24 o
  -6   2   0      478.26      510.15     13.31 o
  -5   2   0      345.79      294.78      8.56 o
  -4   2   0      117.72       86.88      2.86 o
  -3   2   0      781.83      847.03     12.90 o
  -2   2   0      537.44      552.96     10.07 o
  -1   2   0      523.16      459.97      8.66 o
   0   2   0     1357.66     1530.67     36.15 o
   1   2   0     5389.32     5509.88    123.97 o
   2   2   0        9.43        3.50      0.67 o
   3   2   0      692.56      688.94     14.37 o
   4   2   0      109.03      137.14      5.24 o
   5   2   0       39.52       43.83      3.78 o
   6   2   0       14.74       12.80      2.35 o
   7   2   0        3.84        2.82      1.54 o
   8   2   0       25.29       24.63      4.76 o
   9   2   0       98.31      128.36      9.68 o
  -8   3   0       83.52       86.20      7.38 o
  -7   3   0        1.73        3.54      2.28 o
  -6   3   0       61.80       60.22      4.24 o
  -5   3   0      392.63      415.98     11.13 o
  -4   3   0      213.33      201.24      4.88 o
  -3   3   0      289.33      320.47      6.26 o
  -2   3   0       91.25      113.46      3.00 o
  -1   3   0        3.79        0.91      0.56 o
   0   3   0        1.98        7.23      1.60 o
   1   3   0     3026.90     3022.69     70.91 o
   2   3   0      159.64      162.11      4.47 o
   3   3   0       15.81       10.50      1.44 o
   4   3   0        8.51        5.96      1.81 o
   5   3   0       12.56        8.09      2.38 o
   6   3   0      154.30      175.81      9.79 o
   7   3   0       60.43       86.93      7.33 o
   8   3   0       13.29       17.21      4.22 o
  -8   4   0      137.25      162.56     11.09 o
  -7   4   0        3.38        1.00      1.82 o
  -6   4   0      110.74      125.20      8.72 o
  -5   4   0       60.33       55.85      6.17 o
  -4   4   0      182.79      198.76     12.19 o
  -3   4   0      598.45      606.65     10.56 o
  -2   4   0       20.28       20.70      1.53 o
  -1   4   0       16.15       13.21      1.52 o
   0   4   0        9.18        7.88      1.98 o
   1   4   0      273.63      289.70     11.29 o
   2   4   0      257.30      236.09      6.10 o
   3   4   0      179.68      166.17      5.59 o
   4   4   0       53.87       53.19      4.66 o
   5   4   0       55.71       47.02      4.73 o
   6   4   0      111.58      121.60      8.49 o
   7   4   0        8.21       10.39      3.33 o
   8   4   0        6.29        2.28      1.82 o
  -8   5   0       34.60       65.16      8.58 o
  -7   5   0       25.29       34.34      5.95 o
  -6   5   0       18.03       17.13      4.22 o
  -5   5   0      286.79      328.10     15.50 o
  -4   5   0      429.26      478.67     18.62 o
  -3   5   0      393.24      426.24     11.29 o
  -2   5   0       17.62       22.10      1.77 o
  -1   5   0      182.85      164.53      5.43 o
   0   5   0       39.84       38.29      3.87 o
   1   5   0      115.86      118.32      7.27 o
   2   5   0       84.55       85.37      3.60 o
   3   5   0      149.43      174.18      6.54 o
   4   5   0      168.15      163.62      5.81 o
   5   5   0       16.76       16.15      3.51 o
   6   5   0      248.36      276.14     14.04 o
  -7   6   0       54.43        1.82      1.81 o
  -6   6   0       17.70       17.24      4.52 o
  -5   6   0      150.56      176.22     11.64 o
  -4   6   0       29.23       36.02      5.68 o
  -3   6   0        7.29        7.39      2.78 o
  -2   6   0      239.38      232.10      8.00 o
  -1   6   0        5.41        9.50      2.33 o
   0   6   0        2.27        4.20      1.33 o
   1   6   0        0.02        2.87      1.89 o
   2   6   0      699.70      767.05     15.52 o
   3   6   0       42.07       32.93      2.90 o
   4   6   0        3.67        5.43      1.46 o
   5   6   0       37.46       33.44      5.12 o
   6   6   0       18.74       28.84      5.16 o
   7   6   0        9.16        5.62      2.52 o
  -6   7   0       27.70        0.00      2.17 o
  -5   7   0        1.26        4.17      2.76 o
  -4   7   0        0.02        0.89      1.95 o
  -3   7   0       12.17       12.01      3.79 o
  -2   7   0      513.92      577.83     21.61 o
  -1   7   0       58.01       47.84      4.68 o
   0   7   0       45.97       44.76      4.65 o
   2   7   0        2.37        1.02      0.92 o
   3   7   0       91.33      109.03      4.95 o
   4   7   0       33.30       39.12      5.41 o
   5   7   0        0.14        1.89      1.62 o
   6   7   0        0.14        0.38      1.79 o
  -5   8   0        0.52        1.30      2.38 o
  -4   8   0        7.15       15.91      4.57 o
  -3   8   0       24.59       23.87      5.36 o
  -2   8   0       57.58       75.47      8.38 o
  -1   8   0      102.69       94.27      7.99 o
   1   8   0        5.34       14.55      3.49 o
   2   8   0       94.05      125.32      5.70 o
   3   8   0       51.22       60.41      3.87 o
   4   8   0        5.10        3.28      2.01 o
   5   8   0       25.19       33.82      5.76 o
  -3   9   0       12.00       11.39      4.06 o
  -2   9   0        4.12        3.70      3.30 o
  -1   9   0       43.63       54.60      7.82 o
   0   9   0       18.66       30.88      6.35 o
  -3  -9   1        0.16        0.92      1.38 o
   0  -9   1        1.61        3.46      3.12 o
   1  -9   1        8.87        5.30      3.12 o
   2  -9   1       53.86       61.34      8.41 o
   3  -9   1       17.24       19.37      5.12 o
  -5  -8   1      121.59      172.36     11.44 o
  -4  -8   1        0.07        0.00      1.15 o
  -3  -8   1        0.75        2.56      1.32 o
  -2  -8   1        8.98        7.71      1.69 o
  -1  -8   1       66.90       58.22      7.07 o
   0  -8   1        5.68        8.39      2.89 o
   1  -8   1        1.76        7.84      3.03 o
   2  -8   1        2.87        2.43      2.97 o
   3  -8   1       10.68        6.06      3.22 o
   4  -8   1       23.75       27.32      6.20 o
   5  -8   1        7.30       11.82      4.38 o
  -6  -7   1       60.04       70.91      7.20 o
  -5  -7   1        5.21        4.82      2.55 o
  -4  -7   1      171.04      192.49      7.18 o
  -3  -7   1       17.90       19.02      2.43 o
  -1  -7   1       13.14       15.64      3.85 o
   0  -7   1      141.41      151.55      5.21 o
   1  -7   1       92.45       77.93      6.54 o
   2  -7   1       49.22       52.20      6.52 o
   3  -7   1        7.26        4.54      2.66 o
   4  -7   1      223.49      271.82     14.94 o
   5  -7   1        5.30        2.30      2.90 o
   6  -7   1        0.26        2.65      2.09 o
  -7  -6   1       14.72        0.95      1.67 o
  -6  -6   1       63.63       78.39      7.19 o
  -5  -6   1        0.87        0.17      1.24 o
  -4  -6   1      361.50      393.95     10.53 o
  -3  -6   1       67.10       67.96      6.77 o
  -2  -6   1      375.33      374.53     16.64 o
  -1  -6   1       85.16       74.35      6.25 o
   0  -6   1      180.37      184.02      9.88 o
   1  -6   1      142.78      148.50      6.28 o
   2  -6   1       10.70       10.44      3.00 o
   3  -6   1        0.60        0.00      1.24 o
   4  -6   1      227.19      248.87     13.48 o
   5  -6   1       10.36       12.64      3.73 o
   6  -6   1       13.98       15.89      3.73 o
   7  -6   1        3.26        1.86      2.14 o
  -7  -5   1       18.20        8.11      2.78 o
  -6  -5   1       45.13       56.80      6.58 o
  -5  -5   1        1.79        1.78      1.44 o
  -4  -5   1       19.99       26.52      2.77 o
  -3  -5   1      217.14      224.62      6.71 o
  -2  -5   1        6.13        7.12      2.62 o
  -1  -5   1     1021.83     1130.84     32.74 o
   0  -5   1       24.32       18.89      3.38 o
   1  -5   1       88.09       74.23      9.27 o
   2  -5   1        5.18        1.74      0.68 o
   3  -5   1      501.38      585.81     13.41 o
   4  -5   1        9.34        5.60      2.32 o
   5  -5   1      210.88      233.97     12.75 o
   6  -5   1       14.50       15.64      4.04 o
   7  -5   1        0.01        0.16      1.74 o
   8  -5   1       21.24       21.49      5.35 o
  -8  -4   1        1.91        0.36      1.84 o
  -7  -4   1       30.73       26.14      4.93 o
  -6  -4   1       27.65       19.97      4.19 o
  -5  -4   1       39.33       49.19      5.43 o
  -4  -4   1        0.08        0.00      0.73 o
  -3  -4   1      348.77      318.53      7.94 o
  -2  -4   1        0.46        4.00      1.89 o
  -1  -4   1     1702.20     1939.69     49.49 o
   0  -4   1     1082.61     1370.55     35.82 o
   1  -4   1       27.54       42.93      3.33 o
   2  -4   1      390.53      413.47      7.80 o
   3  -4   1       20.50       22.37      2.82 o
   4  -4   1       66.95       66.76      3.41 o
   5  -4   1      497.22      513.05     19.10 o
   6  -4   1       36.97       36.55      5.47 o
   7  -4   1       62.35       77.30      7.42 o
   8  -4   1        0.75        0.00      2.17 o
  -8  -3   1       38.98       44.23      6.35 o
  -7  -3   1      156.48      203.47     11.50 o
  -6  -3   1       11.26       14.29      3.93 o
  -5  -3   1      235.31      253.39      8.68 o
  -4  -3   1      168.90      163.10      4.59 o
  -3  -3   1      146.19      111.38      4.74 o
  -2  -3   1      212.65      217.94      9.71 o
  -1  -3   1       79.57       65.23      4.71 o
   0  -3   1     1356.92     1582.18     39.04 o
   1  -3   1       12.44        7.44      0.83 o
   2  -3   1      927.61     1004.23     18.46 o
   3  -3   1        1.76        3.06      0.88 o
   4  -3   1       11.18       12.55      1.31 o
   5  -3   1       49.54       52.39      2.48 o
   6  -3   1        0.05        1.70      1.65 o
   7  -3   1      159.52      155.63      9.76 o
   8  -3   1        0.82        0.59      1.79 o
  -9  -2   1        0.03        0.76      1.92 o
  -8  -2   1       31.18       40.05      4.48 o
  -7  -2   1      132.32      161.30     10.00 o
  -6  -2   1      240.43      276.97     10.44 o
  -5  -2   1      390.13      396.19     11.10 o
  -4  -2   1        0.35        0.42      0.43 o
  -3  -2   1      980.20      997.50     14.58 o
  -2  -2   1       70.18       54.49      2.82 o
  -1  -2   1      292.94      269.46      9.47 o
   0  -2   1    14694.16    15861.04    349.14 o
   1  -2   1      345.29      292.01      4.98 o
   2  -2   1       36.36       20.09      1.37 o
   3  -2   1        2.37        3.62      0.67 o
   4  -2   1        8.64        9.87      1.11 o
   5  -2   1      280.34      298.30      6.71 o
   6  -2   1      709.50      814.44     22.70 o
   7  -2   1       16.00       14.74      3.36 o
   8  -2   1       13.22       22.27      4.38 o
  -9  -1   1       14.22       26.73      6.66 o
  -8  -1   1        3.06        4.48      1.89 o
  -7  -1   1       41.22       43.84      4.14 o
  -6  -1   1       47.79       48.32      5.51 o
  -5  -1   1       14.29       13.34      3.35 o
  -4  -1   1       10.87       10.02      1.60 o
  -3  -1   1       30.63       40.90      1.72 o
  -2  -1   1        0.24        1.95      0.51 o
  -1  -1   1        0.39        1.52      0.56 o
   0  -1   1     1136.48     1153.48     18.56 o
   1  -1   1        0.05        0.00      0.22 o
   2  -1   1        3.49        1.18      0.57 o
   3  -1   1      222.20      207.26      4.37 o
   4  -1   1      711.13      770.93     12.41 o
   5  -1   1      229.10      209.17      5.65 o
   6  -1   1      327.34      328.22      7.62 o
   7  -1   1       38.69       36.09      2.62 o
  -9   0   1       16.29       18.83      5.98 o
  -8   0   1        3.27        0.00      2.30 o
  -7   0   1       14.67       15.79      2.51 o
  -6   0   1     2550.71     2976.71     41.85 o
  -5   0   1      495.36      506.07      9.52 o
  -4   0   1      266.41      288.47      6.23 o
  -3   0   1      277.55      264.21      5.99 o
  -2   0   1      416.11      490.31      6.09 o
  -1   0   1       75.52       74.16      1.64 o
   0   0   1      116.75      107.18     11.98 o
   1   0   1        4.57        9.09      0.64 o
   2   0   1     1383.60     1287.54     17.64 o
   3   0   1       37.77       50.96      2.57 o
   4   0   1        1.81        0.59      0.52 o
   5   0   1       86.48       79.78      3.34 o
   6   0   1       73.11       79.41      3.38 o
   7   0   1      109.62      134.26      4.90 o
   8   0   1        7.91       11.35      4.16 o
  -8   1   1      148.43      175.57     12.55 o
  -7   1   1       39.05       45.37      6.50 o
  -6   1   1      161.30      171.50      5.58 o
  -5   1   1      297.62      294.45     12.99 o
  -4   1   1      327.61      280.15      7.47 o
  -3   1   1        0.64        1.41      0.45 o
  -2   1   1      859.62      818.51     11.84 o
  -1   1   1     1386.19     1512.14     36.94 o
   0   1   1      656.59      654.51     26.28 o
   1   1   1     9102.88     8565.07    188.81 o
   2   1   1     1162.70     1227.04     29.58 o
   3   1   1       91.94       80.41      3.80 o
   4   1   1       56.31       55.69      2.99 o
   5   1   1      117.47      106.38      4.77 o
   6   1   1        7.59        7.31      1.71 o
   7   1   1       96.02      118.91      5.96 o
   8   1   1       45.16       56.66      5.69 o
   9   1   1       11.81       20.05      4.44 o
  -7   2   1        0.02        1.16      1.19 o
  -6   2   1       18.50       17.64      2.60 o
  -5   2   1      444.63      466.80     12.74 o
  -4   2   1      377.46      376.79      7.22 o
  -3   2   1     1326.18     1482.88     21.05 o
  -2   2   1       11.59       21.44      1.03 o
  -1   2   1        7.26       14.20      1.76 o
   0   2   1      359.54      343.67     10.37 o
   1   2   1      445.80      478.96      8.12 o
   2   2   1      246.83      269.35      8.90 o
   3   2   1     1998.25     2025.54     48.89 o
   4   2   1        2.24        4.36      1.43 o
   5   2   1        2.56        3.58      1.49 o
   6   2   1      233.54      242.75     11.48 o
   7   2   1       95.25      133.90      8.68 o
   8   2   1       72.59       78.39      6.95 o
   9   2   1       27.86       42.04      6.22 o
  -7   3   1       57.72       78.12      6.60 o
  -6   3   1        0.05        1.62      1.22 o
  -5   3   1      344.29      371.19     10.64 o
  -4   3   1      181.34      160.47      7.44 o
  -3   3   1      658.07      662.78     10.82 o
  -2   3   1        0.64        0.40      0.54 o
  -1   3   1        7.46        3.03      0.74 o
   0   3   1        3.01        0.87      0.87 o
   1   3   1      141.42      114.19      7.24 o
   2   3   1      680.49      716.13     24.77 o
   3   3   1      355.65      382.55     13.02 o
   4   3   1       67.43       69.19      5.06 o
   5   3   1       18.66        9.66      2.47 o
   6   3   1       85.44       83.15      6.57 o
   7   3   1       32.36       34.04      5.31 o
   8   3   1       32.95       29.81      5.27 o
  -8   4   1       45.01       51.35      7.14 o
  -7   4   1       72.88       88.97      7.58 o
  -6   4   1        5.81        7.58      2.59 o
  -5   4   1       34.03       22.33      4.54 o
  -4   4   1        0.01        0.00      0.77 o
  -3   4   1        5.21        4.61      1.21 o
  -2   4   1       83.55       88.10      3.27 o
  -1   4   1      448.58      473.48     10.19 o
   0   4   1       83.91       83.40     11.44 o
   1   4   1      302.14      277.60      6.19 o
   2   4   1       12.32        8.66      1.36 o
   3   4   1       18.17       20.37      3.06 o
   4   4   1       50.15       45.64      4.25 o
   5   4   1       23.64       19.04      3.55 o
   6   4   1       16.07       19.88      4.19 o
   7   4   1       21.62       26.47      4.93 o
   8   4   1        4.32        0.75      1.97 o
  -7   5   1      121.98      130.41      9.99 o
  -6   5   1       74.47      119.37      9.26 o
  -5   5   1       47.75       43.18      6.06 o
  -4   5   1        1.21        0.92      0.98 o
  -3   5   1        0.39        1.53      0.96 o
  -2   5   1     1039.59     1080.35     30.93 o
  -1   5   1       82.35       90.11      3.80 o
   0   5   1      686.07      720.42     15.38 o
   1   5   1       14.63       19.56      1.71 o
   2   5   1       26.47       22.42      2.07 o
   3   5   1       48.63       38.90      3.89 o
   4   5   1      308.19      336.18     14.01 o
   5   5   1       33.21       41.10      5.27 o
   6   5   1       28.69       26.65      4.76 o
   7   5   1       14.49        5.87      2.92 o
   8   5   1        0.56        0.00      1.81 o
  -7   6   1       35.39       36.18      6.25 o
  -6   6   1       41.53       43.59      7.01 o
  -5   6   1        3.70        3.71      2.51 o
  -4   6   1      198.75      186.31     11.52 o
  -3   6   1      160.38      154.89      6.55 o
  -2   6   1      277.55      286.53     12.36 o
  -1   6   1       74.30       78.14      5.85 o
   0   6   1      106.91      127.60      7.77 o
   1   6   1        4.16        7.35      1.28 o
   2   6   1      709.12      847.52     16.23 o
   3   6   1        7.27        5.85      2.41 o
   4   6   1      148.10      139.24      8.74 o
   5   6   1        1.61        0.00      1.41 o
   6   6   1       15.31        7.80      2.92 o
   7   6   1       91.51       85.91      8.20 o
  -6   7   1        0.99        0.00      1.68 o
  -5   7   1       73.13       87.17      8.25 o
  -4   7   1       20.02       28.52      5.52 o
  -3   7   1        2.05        0.19      1.84 o
  -2   7   1        2.80        0.51      1.59 o
  -1   7   1       67.18       68.15      5.90 o
   0   7   1       12.86       18.45      3.74 o
   1   7   1      115.98      155.51      6.26 o
   2   7   1        6.80        3.88      1.22 o
   3   7   1      205.43      209.69     10.96 o
   4   7   1       15.53       20.53      4.06 o
   5   7   1        0.01        0.00      1.35 o
   6   7   1        0.05        0.73      1.52 o
  -5   8   1       28.88        0.08      1.94 o
  -4   8   1       24.67       29.62      6.19 o
  -3   8   1        2.74        2.92      2.68 o
  -2   8   1        6.89        6.27      2.86 o
   0   8   1        5.85        2.71      1.78 o
   1   8   1       94.73      117.54      8.93 o
   3   8   1       45.46       55.60      5.60 o
   4   8   1        0.44        0.00      1.52 o
   5   8   1       11.74       17.04      4.00 o
  -3   9   1        0.64        0.24      2.74 o
  -2   9   1        7.94       14.67      4.76 o
  -1   9   1       49.40       83.66      9.47 o
   1   9   1       11.05       18.32      4.27 o
   2   9   1        0.11        1.05      2.01 o
  -3  -9   2        0.26        0.00      1.37 o
  -2  -9   2       16.60       18.64      2.77 o
   1  -9   2       23.45       26.60      5.57 o
   2  -9   2        2.99        4.11      2.76 o
   3  -9   2        2.44        0.00      2.70 o
  -5  -8   2        4.66        8.86      2.09 o
  -4  -8   2       27.06       31.05      3.78 o
  -3  -8   2        3.20        4.03      1.43 o
  -2  -8   2        1.53        2.36      2.38 o
  -1  -8   2        0.35        0.00      2.09 o
   0  -8   2       35.39       44.83      6.12 o
   1  -8   2       49.34       51.35      6.69 o
   2  -8   2       13.31       11.94      3.70 o
   3  -8   2        0.73        3.43      2.51 o
   4  -8   2       79.06       59.04      8.20 o
   5  -8   2        2.93        8.82      3.78 o
  -6  -7   2        0.06        0.46      2.03 o
  -5  -7   2        1.92        0.94      1.26 o
  -4  -7   2       70.84       81.92      4.58 o
  -3  -7   2       45.89       43.30      3.64 o
  -2  -7   2       45.46       51.57      7.07 o
  -1  -7   2       93.01       93.81      7.90 o
   0  -7   2      151.91      131.83      6.09 o
   1  -7   2        0.50        3.19      1.46 o
   2  -7   2       14.90       18.81      4.22 o
   3  -7   2        1.74        1.74      2.09 o
   4  -7   2        4.80        8.95      3.43 o
   5  -7   2       99.61      103.58      9.33 o
   6  -7   2        0.18        0.00      1.81 o
  -7  -6   2        6.31        1.30      1.73 o
  -6  -6   2        7.21        8.60      2.84 o
  -5  -6   2        6.01        9.30      1.96 o
  -4  -6   2       98.00      102.91      4.86 o
  -2  -6   2      205.66      218.72     12.23 o
  -1  -6   2      118.92      115.08      5.18 o
   0  -6   2        5.27        2.94      2.42 o
   1  -6   2        6.54        3.28      1.29 o
   2  -6   2      128.39      135.75      8.57 o
   3  -6   2       67.18       51.74      6.15 o
   4  -6   2       78.53       81.42      7.49 o
   5  -6   2      213.69      274.57     14.85 o
   6  -6   2        5.29        2.03      2.52 o
   7  -6   2       10.76        0.00      1.89 o
  -7  -5   2       92.90        0.00      1.86 o
  -6  -5   2       31.63       26.43      4.87 o
  -5  -5   2       26.22       25.28      2.94 o
  -4  -5   2       30.21       27.15      2.77 o
  -3  -5   2      625.20      653.97     24.22 o
  -2  -5   2        4.36        4.66      2.35 o
  -1  -5   2      121.10      124.59      8.09 o
   0  -5   2      122.29      110.53      4.62 o
   1  -5   2      109.82       96.94      3.33 o
   2  -5   2      199.77      213.53      6.87 o
   3  -5   2       13.24        2.64      1.49 o
   4  -5   2      400.77      447.84     17.94 o
   5  -5   2      243.15      237.70     12.82 o
   6  -5   2        0.09        0.00      1.48 o
   7  -5   2       57.47       72.79      8.84 o
  -8  -4   2       24.42        0.00      1.65 o
  -7  -4   2      300.26      327.68     15.86 o
  -6  -4   2      276.37      318.30     14.69 o
  -5  -4   2       17.54       18.01      2.31 o
  -4  -4   2       29.49       22.11      2.33 o
  -3  -4   2      165.90      167.08      9.91 o
  -2  -4   2       85.33       80.63      6.42 o
  -1  -4   2      803.29      853.06     25.48 o
   0  -4   2     1073.09     1095.46     20.23 o
   1  -4   2     1537.91     1457.84     21.09 o
   2  -4   2        1.02        1.52      0.55 o
   3  -4   2      129.98       49.84      3.71 o
   4  -4   2        0.65        0.55      0.72 o
   5  -4   2       68.35       75.74      6.38 o
   6  -4   2      357.98      421.92     17.96 o
   7  -4   2       10.46       12.91      3.55 o
   8  -4   2        4.96        6.08      2.82 o
  -8  -3   2        0.23        0.00      1.51 o
  -7  -3   2        6.02        6.90      2.06 o
  -6  -3   2       18.69       16.08      2.83 o
  -5  -3   2        0.03        0.09      0.59 o
  -4  -3   2       12.78       12.10      1.44 o
  -3  -3   2      275.85      234.48      7.85 o
  -2  -3   2       24.79       19.61      2.20 o
  -1  -3   2       19.43       11.67      2.54 o
   0  -3   2     1002.56     1069.52     18.98 o
   1  -3   2      133.00      155.83      3.51 o
   2  -3   2       12.79       13.35      1.97 o
   3  -3   2       19.15       23.65      1.43 o
   4  -3   2       12.49       15.06      1.83 o
   5  -3   2       45.36       50.57      3.20 o
   6  -3   2      430.83      427.08     11.09 o
   7  -3   2        0.45        1.38      1.73 o
   8  -3   2       11.54       14.01      3.63 o
  -8  -2   2       11.36        9.54      2.60 o
  -7  -2   2       10.11       14.28      2.71 o
  -6  -2   2     1064.94     1212.46     26.11 o
  -5  -2   2        0.93        1.52      0.95 o
  -4  -2   2       35.34       47.52      2.30 o
  -3  -2   2      564.30      528.01     12.71 o
  -2  -2   2        0.30        0.41      0.96 o
  -1  -2   2      234.77      230.66      4.34 o
   0  -2   2     3626.69     3372.27     52.63 o
   1  -2   2      305.65      297.04      6.57 o
   2  -2   2     1395.70     1335.35     30.51 o
   3  -2   2        1.16        6.57      0.83 o
   4  -2   2       76.80       89.34      2.96 o
   5  -2   2       46.47       42.08      3.28 o
   6  -2   2       55.67       65.82      6.02 o
   7  -2   2        5.97       12.81      2.12 o
   8  -2   2       57.16       56.49      6.68 o
  -9  -1   2       23.17       33.60      7.30 o
  -8  -1   2      103.05      114.53      6.55 o
  -7  -1   2       24.26       27.87      3.44 o
  -6  -1   2      329.33      361.85     10.76 o
  -5  -1   2      123.05      134.96      5.58 o
  -4  -1   2       14.06       14.21      1.02 o
  -3  -1   2        0.08        0.25      0.28 o
  -2  -1   2     3051.65     2935.60     49.46 o
  -1  -1   2      337.87      339.62      7.47 o
   0  -1   2      952.70      875.43     12.04 o
   1  -1   2     1666.27     1727.03     27.71 o
   2  -1   2     3886.90     3886.95     50.34 o
   3  -1   2        0.05        2.56      0.56 o
   4  -1   2        3.00        1.64      0.59 o
   5  -1   2      390.66      409.08      9.79 o
   6  -1   2       90.72       87.73      3.56 o
   7  -1   2      256.11      276.93      8.65 o
   8  -1   2       10.99       12.05      2.37 o
  -9   0   2        0.95        3.46      4.03 o
  -8   0   2        6.65        9.06      4.00 o
  -7   0   2       36.53       47.16      7.36 o
  -6   0   2       45.49       45.13      7.41 o
  -5   0   2       30.81       38.71      4.19 o
  -4   0   2        3.14        7.62      1.02 o
  -3   0   2      540.11      557.28      7.31 o
  -2   0   2     1305.06     1336.30     18.51 o
  -1   0   2     1548.15     1555.69     26.38 o
   0   0   2       89.04       73.06      2.10 o
   1   0   2      257.82      204.69      6.14 o
   2   0   2       18.25       10.68      1.07 o
   3   0   2     2932.42     3010.34     40.06 o
   4   0   2        3.91        4.16      0.84 o
   5   0   2      109.94       90.37      3.33 o
   6   0   2      250.26      258.26      6.67 o
   7   0   2      100.68      121.86      4.59 o
   8   0   2       79.86       87.67      6.81 o
   9   0   2        8.82       18.91      4.09 o
  -9   1   2        1.35        7.00      4.00 o
  -8   1   2       12.42       19.08      5.14 o
  -7   1   2        1.25        1.52      2.22 o
  -6   1   2        1.22        0.38      0.66 o
  -5   1   2      765.70      634.37     78.38 o
  -4   1   2        0.88        1.00      0.54 o
  -3   1   2      633.64      660.82     10.42 o
  -2   1   2        2.94        0.56      0.42 o
  -1   1   2     3975.89     4343.98    110.95 o
   0   1   2      513.21      503.79      9.16 o
   1   1   2       15.71        7.09      1.03 o
   2   1   2      142.48      138.16      5.36 o
   3   1   2     1719.06     1638.98     39.85 o
   4   1   2       73.83       86.64      5.06 o
   5   1   2      110.41      107.82      6.25 o
   6   1   2      211.76      227.39     10.55 o
   7   1   2      191.99      235.43     11.61 o
   8   1   2      128.90      169.86     10.34 o
   9   1   2       25.05       31.28      5.31 o
  -8   2   2        3.24        3.09      3.12 o
  -7   2   2      117.20      135.44     10.12 o
  -6   2   2       66.31       72.76      4.19 o
  -5   2   2      200.73      182.02      6.59 o
  -4   2   2      133.52      144.43      3.82 o
  -3   2   2      588.46      613.97      9.91 o
  -2   2   2      282.86      270.60     10.12 o
  -1   2   2        1.08        0.78      0.71 o
   0   2   2      872.84      853.68     15.11 o
   1   2   2       76.04       51.70      2.73 o
   2   2   2      375.30      349.52     10.79 o
   3   2   2      618.08      646.96     18.51 o
   4   2   2       43.76       30.76      3.44 o
   5   2   2       48.42       51.20      4.51 o
   6   2   2      129.74      129.80      7.88 o
   7   2   2        0.84        0.62      1.52 o
   8   2   2        6.44       12.01      3.44 o
   9   2   2        1.96        4.60      2.65 o
  -7   3   2       51.89       50.99      4.55 o
  -6   3   2      131.18      132.61      6.18 o
  -5   3   2       60.19       46.10      3.72 o
  -4   3   2      348.46      384.16     13.25 o
  -3   3   2      175.69      197.56      6.79 o
  -2   3   2     1313.55     1495.93     39.56 o
  -1   3   2      394.89      354.94     12.28 o
   0   3   2      901.34      954.03     17.22 o
   1   3   2       31.23       24.73      2.05 o
   2   3   2        1.43        1.19      0.78 o
   3   3   2       17.58       40.51      3.41 o
   4   3   2      889.54      909.00     26.13 o
   5   3   2       19.81       21.26      3.49 o
   6   3   2      116.32      106.76      7.52 o
   7   3   2        8.31        4.27      2.22 o
   8   3   2        5.02        9.34      2.95 o
  -7   4   2        1.39        3.32      2.43 o
  -6   4   2       85.20      113.04      6.13 o
  -5   4   2      196.53      235.21      8.61 o
  -4   4   2        0.41        1.79      0.91 o
  -3   4   2        6.90        4.02      1.14 o
  -2   4   2      245.71      261.70     11.18 o
  -1   4   2      735.69      774.19     10.63 o
   0   4   2      112.10      101.00      2.51 o
   1   4   2        9.02        9.17      1.68 o
   2   4   2      148.29      126.68      6.22 o
   3   4   2      238.33      237.00      9.96 o
   4   4   2      419.43      433.53     15.53 o
   5   4   2       13.78       19.13      3.55 o
   6   4   2      111.35      118.40      8.30 o
   7   4   2      166.70      162.83     10.75 o
   8   4   2       29.46        0.03      1.52 o
  -7   5   2       40.75       46.56      6.84 o
  -6   5   2        3.01        0.97      1.90 o
  -5   5   2       90.76       98.89      5.64 o
  -4   5   2        0.84        1.32      1.07 o
  -3   5   2        7.32        6.83      2.16 o
  -2   5   2      157.20      167.05      8.84 o
  -1   5   2       55.45       58.50      4.87 o
   0   5   2      165.12      158.90      3.72 o
   1   5   2       42.16       55.91      2.47 o
   2   5   2       28.90       22.64      3.01 o
   3   5   2        0.58        1.16      1.02 o
   4   5   2      236.08      256.17     11.75 o
   5   5   2        0.04        1.30      1.40 o
   6   5   2        8.76        4.60      2.22 o
   7   5   2        0.14        0.27      1.70 o
  -7   6   2        6.68        7.84      3.05 o
  -6   6   2       11.28       12.17      3.55 o
  -5   6   2      115.75      180.39     11.64 o
  -4   6   2      461.73      550.23     15.12 o
  -3   6   2       33.43       32.44      6.73 o
  -2   6   2       36.96       43.77      5.03 o
  -1   6   2       69.92       57.07      5.22 o
   0   6   2       89.67       94.32      6.87 o
   1   6   2       78.66       91.43      3.92 o
   2   6   2       26.08       37.07      3.73 o
   3   6   2       13.08        7.42      2.19 o
   4   6   2       41.66       40.58      5.04 o
   5   6   2       60.59       74.65      6.54 o
   6   6   2        2.46        5.11      2.44 o
   7   6   2       86.96      163.93     11.50 o
  -6   7   2       77.98        1.06      1.87 o
  -5   7   2        2.77        4.49      2.78 o
  -4   7   2       85.85       86.67      8.09 o
  -3   7   2       53.99       53.43      6.73 o
  -2   7   2        1.19        0.84      1.41 o
  -1   7   2       43.41       47.62      5.69 o
   0   7   2       35.18       43.43      5.60 o
   1   7   2      560.42      634.83     23.67 o
   2   7   2       41.90       42.51      4.24 o
   3   7   2       23.19       27.81      4.30 o
   4   7   2        9.84       19.51      3.97 o
   5   7   2       45.15       54.01      6.55 o
   6   7   2       14.25       15.51      4.14 o
  -5   8   2        0.55        0.00      1.55 o
  -4   8   2       31.92        0.00      1.62 o
  -3   8   2      111.67      115.92      9.60 o
  -1   8   2        4.54        4.30      2.41 o
   0   8   2       20.84       18.48      4.19 o
   1   8   2        0.68        0.00      1.49 o
   3   8   2        0.19        1.81      1.60 o
   4   8   2        0.45        0.00      1.40 o
   5   8   2      141.98      167.15     11.12 o
  -3   9   2       15.33       18.89      5.27 o
  -2   9   2       29.41       30.93      6.22 o
   1   9   2        6.55       13.07      4.22 o
   2   9   2       54.61       76.92      8.11 o
  -2  -9   3       70.73       99.86      9.76 o
   2  -9   3       43.22       61.71      8.12 o
   3  -9   3       12.51        9.26      3.85 o
  -4  -8   3        0.91        2.34      1.53 o
  -2  -8   3      133.77      137.62     10.91 o
  -1  -8   3       59.33       61.26      7.73 o
   0  -8   3        2.73        3.60      2.62 o
   1  -8   3        4.49        6.35      2.86 o
   2  -8   3       91.65      103.98      8.44 o
   3  -8   3       13.54       16.16      4.54 o
   4  -8   3        4.67       19.80      5.30 o
   5  -8   3       62.00       85.21     10.10 o
  -5  -7   3       21.62       23.15      4.81 o
  -4  -7   3       18.60       13.58      2.35 o
  -3  -7   3       15.94       15.02      4.49 o
  -2  -7   3       65.64       53.82      7.20 o
  -1  -7   3       79.33       83.20      7.60 o
   0  -7   3       67.10       46.15      3.98 o
   1  -7   3       27.77       26.44      3.17 o
   2  -7   3      147.71      178.17     10.58 o
   3  -7   3       57.46       59.15      7.03 o
   4  -7   3       14.87       14.61      4.27 o
   5  -7   3       20.68       19.53      5.01 o
   6  -7   3        4.43        8.44      4.04 o
  -6  -6   3       13.50        0.54      0.98 o
  -5  -6   3        1.36        1.86      1.13 o
  -4  -6   3        1.25        2.01      1.07 o
  -3  -6   3        4.77        1.35      2.11 o
  -2  -6   3      234.45      237.21     13.13 o
  -1  -6   3      496.65      549.94     20.84 o
   0  -6   3      252.94      268.25      8.47 o
   1  -6   3      317.31      285.09      8.77 o
   2  -6   3        3.78        0.97      0.93 o
   3  -6   3      116.70      129.61      5.79 o
   4  -6   3       16.20       11.93      3.63 o
   5  -6   3        4.18        1.27      2.27 o
   7  -6   3       13.54        0.59      1.81 o
  -7  -5   3        5.39        0.00      1.51 o
  -6  -5   3       34.48       27.50      3.45 o
  -5  -5   3       22.38       22.65      2.79 o
  -3  -5   3      382.66      366.48     16.85 o
  -2  -5   3      363.18      380.48     16.61 o
  -1  -5   3      480.64      490.61     11.53 o
   0  -5   3      124.13      124.34      4.99 o
   1  -5   3        7.64        5.61      1.38 o
   2  -5   3      111.71      102.21      5.94 o
   3  -5   3      138.36      132.00      5.54 o
   4  -5   3      368.37      399.63     11.04 o
   5  -5   3      134.27      137.61      9.57 o
   6  -5   3      108.79      127.65      9.74 o
   7  -5   3        0.01        1.44      2.06 o
  -8  -4   3        4.29        6.50      2.82 o
  -7  -4   3        7.80        7.53      2.81 o
  -6  -4   3      327.63      389.11      9.30 o
  -5  -4   3      187.87      184.50      5.72 o
  -4  -4   3        3.73        5.25      2.43 o
  -3  -4   3        8.58        5.28      2.44 o
  -2  -4   3       30.23       15.94      2.13 o
  -1  -4   3      331.46      311.05      7.81 o
   0  -4   3     1022.87      990.89     18.70 o
   1  -4   3      116.72      125.30      6.77 o
   2  -4   3      358.09      353.85      9.08 o
   3  -4   3        0.05        1.60      2.48 o
   4  -4   3       12.29       18.01      2.30 o
   5  -4   3      175.03      190.10     11.14 o
   6  -4   3        5.11        0.00      1.59 o
   7  -4   3        0.95        4.84      2.89 o
   8  -4   3       27.97       28.44      5.69 o
  -8  -3   3       26.86       28.62      4.21 o
  -7  -3   3        6.32        6.85      2.29 o
  -6  -3   3      406.46      461.14     13.74 o
  -5  -3   3        1.44        2.30      0.88 o
  -4  -3   3        8.25        9.74      1.37 o
  -3  -3   3       20.21       17.56      2.56 o
  -2  -3   3      273.08      252.95      5.09 o
  -1  -3   3       98.97       67.29      2.26 o
   0  -3   3     2143.80     2250.55     36.85 o
   1  -3   3      164.17      143.53      4.57 o
   2  -3   3      655.46      642.25     13.01 o
   3  -3   3       20.38        7.72      1.38 o
   4  -3   3      139.52      117.01      4.64 o
   5  -3   3      361.99      339.33     13.95 o
   6  -3   3       92.36       90.63      4.51 o
   7  -3   3       65.61       78.27      7.14 o
   8  -3   3       38.05       51.68      7.03 o
  -8  -2   3       55.00       66.43      5.42 o
  -7  -2   3        1.06        1.05      2.09 o
  -6  -2   3       15.24       15.24      2.63 o
  -5  -2   3      243.60      296.23      6.91 o
  -4  -2   3       41.45       38.75      2.17 o
  -3  -2   3      203.16      195.12      6.80 o
  -2  -2   3      215.59      188.84      6.11 o
  -1  -2   3        7.42        8.53      1.14 o
   0  -2   3      192.82      116.02      2.77 o
   1  -2   3       17.26       17.32      2.77 o
   2  -2   3        1.07        1.01      1.55 o
   3  -2   3      731.84      764.95     11.89 o
   4  -2   3       61.99       55.05      2.22 o
   5  -2   3       87.19       76.00      3.83 o
   6  -2   3        0.46        0.91      1.03 o
   7  -2   3       52.53       51.59      3.72 o
   8  -2   3       79.48       79.55      7.09 o
   9  -2   3        9.39       10.33      3.60 o
  -8  -1   3       31.53       39.85      7.63 o
  -7  -1   3        4.11        1.88      1.39 o
  -6  -1   3       11.58        8.41      1.88 o
  -5  -1   3      475.60      513.67     13.03 o
  -4  -1   3      676.78      708.33     11.49 o
  -3  -1   3      880.00     1019.04     20.42 o
  -2  -1   3      173.76      152.43      5.27 o
  -1  -1   3      123.46       89.57      3.29 o
   0  -1   3      832.55      768.07     11.72 o
   1  -1   3      426.88      394.38      8.43 o
   2  -1   3      371.42      413.83      8.68 o
   3  -1   3      183.49      126.23      5.93 o
   4  -1   3       19.62       12.96      1.82 o
   5  -1   3       84.26       64.87      2.80 o
   6  -1   3        1.23        1.18      0.88 o
   7  -1   3        1.71        3.08      1.31 o
   8  -1   3       71.31      106.19      9.25 o
  -8   0   3      194.04      205.85     14.23 o
  -7   0   3      345.67      385.94     18.81 o
  -6   0   3        9.55       10.22      2.01 o
  -5   0   3       18.82       13.85      2.00 o
  -4   0   3       63.65       54.15      1.74 o
  -3   0   3      891.13      807.95     10.05 o
  -2   0   3      325.62      256.42      8.19 o
  -1   0   3      962.20      978.83     17.63 o
   0   0   3     3835.27     3738.08     60.60 o
   1   0   3      191.03      149.93     20.73 o
   2   0   3       45.99       34.88      2.49 o
   3   0   3      437.78      468.24     12.36 o
   4   0   3        4.66        5.59      1.15 o
   5   0   3      203.31      177.69      7.73 o
   6   0   3        8.95        6.25      1.46 o
   7   0   3        0.35        0.19      1.30 o
   8   0   3        0.55        2.54      1.74 o
   9   0   3       13.04       11.47      3.41 o
  -8   1   3        0.85        0.22      2.65 o
  -7   1   3       64.95       77.19      8.06 o
  -6   1   3      298.33      302.64     15.10 o
  -5   1   3       78.24       76.43      2.90 o
  -4   1   3      448.14      439.43      8.10 o
  -3   1   3     1633.59     1968.27     25.21 o
  -2   1   3     2019.54     2255.86     38.21 o
  -1   1   3     3370.73     3544.34     57.87 o
   0   1   3     1404.61     1346.15     23.01 o
   1   1   3     2556.06     2543.86     41.99 o
   2   1   3      419.13      362.75     11.07 o
   3   1   3       24.52       19.78      2.46 o
   4   1   3      188.09      166.91      7.65 o
   5   1   3      205.68      212.75      9.63 o
   6   1   3      788.73      790.91     24.81 o
   7   1   3      174.88      191.70     10.39 o
   8   1   3       22.50       13.28      3.39 o
   9   1   3       83.34      106.03      8.30 o
  -8   2   3        6.80        6.41      3.82 o
  -7   2   3        0.29        0.00      1.81 o
  -6   2   3       37.42       45.13      3.46 o
  -5   2   3      200.87      210.58      9.48 o
  -4   2   3       49.85       63.25      3.55 o
  -3   2   3      382.51      395.10     10.00 o
  -2   2   3      362.70      378.45     13.45 o
  -1   2   3      475.52      501.31     15.96 o
   0   2   3     1360.73     1343.45     23.17 o
   1   2   3      385.22      380.63     10.82 o
   2   2   3        0.08        0.00      0.52 o
   3   2   3      607.42      590.93     17.26 o
   4   2   3      650.02      622.77     18.94 o
   5   2   3        1.31        1.46      1.06 o
   6   2   3      188.97      159.93      8.96 o
   7   2   3        6.75        2.89      1.94 o
   8   2   3       33.31       46.83      6.22 o
   9   2   3       27.44       31.01      5.62 o
  -8   3   3      117.09      155.82     11.99 o
  -7   3   3        5.75        2.54      2.55 o
  -6   3   3       27.12       23.55      3.05 o
  -5   3   3       85.25       96.29      4.98 o
  -4   3   3       30.24       34.23      3.20 o
  -3   3   3        4.45        9.42      2.54 o
  -2   3   3      731.01      776.50     23.62 o
  -1   3   3      239.95      245.17      9.90 o
   0   3   3        0.95        1.64      0.53 o
   1   3   3       11.07       10.53      1.55 o
   2   3   3       48.85       35.20      2.86 o
   3   3   3      117.56      100.60      5.62 o
   4   3   3      212.59      228.53      9.93 o
   5   3   3        8.33        8.88      2.27 o
   6   3   3       36.57       37.58      4.85 o
   7   3   3        0.27        2.62      1.78 o
  -7   4   3       31.71       29.49      5.17 o
  -6   4   3        0.47        1.24      1.26 o
  -5   4   3       46.23       45.28      4.77 o
  -4   4   3      343.73      353.01     10.57 o
  -3   4   3      133.55      107.18      7.07 o
  -2   4   3      314.43      342.41     14.02 o
  -1   4   3       48.23       38.96      3.79 o
   0   4   3        0.05        0.86      0.52 o
   1   4   3      823.54      847.15     22.10 o
   2   4   3      197.63      191.91      7.92 o
   3   4   3       41.43       34.93      3.47 o
   4   4   3       25.61       24.65      3.54 o
   5   4   3       11.37       10.93      2.74 o
   6   4   3        9.08        7.58      2.62 o
   7   4   3      180.42      208.91     12.04 o
   8   4   3        0.71        0.00      1.36 o
  -7   5   3       15.80       16.05      4.19 o
  -6   5   3        4.56        3.16      2.49 o
  -5   5   3        8.17       11.36      2.66 o
  -4   5   3      222.60      237.10      8.70 o
  -3   5   3       23.97       23.02      4.06 o
  -2   5   3      281.41      322.35     13.85 o
  -1   5   3       93.61       89.37      6.42 o
   0   5   3      285.62      270.63      9.45 o
   1   5   3      273.27      251.01      7.27 o
   2   5   3      102.48      104.98      5.89 o
   3   5   3        6.94        6.00      1.82 o
   4   5   3       75.40       83.85      6.17 o
   5   5   3        6.43        6.06      2.27 o
   6   5   3       89.28       96.33      7.74 o
   7   5   3      130.38      157.04     10.74 o
  -6   6   3        5.42        4.20      2.68 o
  -5   6   3       28.18       26.76      5.16 o
  -4   6   3        9.51        8.34      2.03 o
  -3   6   3       58.03       51.06      5.23 o
  -2   6   3        9.17        9.85      2.79 o
  -1   6   3        0.48        1.43      1.33 o
   0   6   3       88.06       78.03      6.33 o
   1   6   3       58.82       69.30      3.73 o
   2   6   3      410.37      448.57     15.62 o
   3   6   3       32.34       46.51      4.36 o
   4   6   3        2.30        2.84      1.35 o
   5   6   3      229.69      256.29     13.18 o
   6   6   3        1.22        3.60      2.11 o
   7   6   3        1.58        0.00      1.87 o
  -6   7   3        0.22        0.60      2.19 o
  -5   7   3       75.34       69.08      8.53 o
  -4   7   3      111.97      133.87     10.04 o
  -3   7   3       57.54       72.51      6.63 o
  -2   7   3       57.79       50.92      6.14 o
  -1   7   3        7.75       14.42      3.47 o
   0   7   3       18.08       18.54      4.06 o
   1   7   3       97.26      110.83      8.36 o
   3   7   3      132.23      148.41      8.68 o
   4   7   3        4.91       10.20      2.98 o
   5   7   3       30.54       38.86      5.82 o
   6   7   3        3.95       10.36      3.55 o
  -4   8   3        0.03        0.33      1.54 o
  -3   8   3       17.22       14.64      4.47 o
  -2   8   3       21.06       22.37      4.65 o
  -1   8   3      146.86      149.13     10.39 o
   0   8   3       33.45       28.76      5.27 o
   1   8   3       11.14       14.90      4.14 o
   2   8   3       53.33       49.11      7.03 o
   4   8   3       45.46       65.64      6.50 o
   5   8   3       67.35       83.52      7.82 o
  -3   9   3       33.39       66.29      8.99 o
   0   9   3        3.62        3.74      2.62 o
   1   9   3       23.82       24.21      5.55 o
   2   9   3        0.01        3.98      2.32 o
   3   9   3        6.96       13.66      4.49 o
  -2  -9   4       91.69      120.41     10.72 o
  -1  -9   4        8.02       11.07      3.95 o
   2  -9   4       32.32       27.68      5.65 o
  -4  -8   4       12.85       18.77      6.66 o
  -3  -8   4        9.94       12.66      4.38 o
  -2  -8   4        5.03        0.89      2.68 o
  -1  -8   4      170.97      242.65     14.50 o
   0  -8   4       14.40       11.79      3.63 o
   1  -8   4       14.20       15.56      4.00 o
   2  -8   4        0.06        1.95      2.33 o
   3  -8   4       17.85       29.68      5.62 o
   4  -8   4       76.72       95.41      9.06 o
  -5  -7   4       11.39       15.26      2.75 o
  -3  -7   4        6.48        1.89      2.76 o
  -2  -7   4        0.55        0.13      2.24 o
  -1  -7   4       65.86       70.48      7.14 o
   0  -7   4        5.65        8.76      2.89 o
   1  -7   4       25.65       26.34      3.25 o
   2  -7   4        0.01        1.04      1.23 o
   3  -7   4       24.12       20.37      4.51 o
   4  -7   4       36.60       37.01      6.27 o
   5  -7   4       18.91       13.94      4.33 o
   6  -7   4       51.70       68.02      9.47 o
  -6  -6   4      161.03        0.00      0.99 o
  -5  -6   4      103.52      102.47      5.36 o
  -4  -6   4        2.90        2.49      2.38 o
  -3  -6   4        9.42        8.65      3.25 o
  -2  -6   4       27.84       11.17      3.65 o
  -1  -6   4      119.47       99.22      7.74 o
   0  -6   4      133.32      147.26      5.93 o
   1  -6   4       12.05       17.45      2.48 o
   2  -6   4        0.73        0.32      2.20 o
   3  -6   4       31.21       22.08      4.83 o
   4  -6   4       10.69       19.97      4.33 o
   5  -6   4       54.10       78.68      8.69 o
   6  -6   4       30.95       52.98      8.09 o
   7  -6   4        8.57        0.00      1.78 o
  -7  -5   4       20.75        0.00      1.65 o
  -6  -5   4      180.54      227.21      8.23 o
  -5  -5   4       49.17       44.09      9.04 o
  -4  -5   4      182.25      197.32     12.79 o
  -3  -5   4      110.29      105.82      8.57 o
  -2  -5   4       32.20       20.97      4.33 o
  -1  -5   4      478.77      494.84     19.00 o
   0  -5   4      465.11      474.90     20.65 o
   1  -5   4        9.87        4.85      1.29 o
   2  -5   4        0.17        0.00      0.82 o
   3  -5   4      299.84      279.57      8.72 o
   4  -5   4        4.38        1.75      1.21 o
   5  -5   4       75.14       74.02      7.92 o
   6  -5   4       15.03       19.34      4.49 o
   7  -5   4       17.60        1.55      1.76 o
  -7  -4   4       30.83       36.04      5.74 o
  -6  -4   4       14.45       16.91      2.57 o
  -5  -4   4      159.02      182.66      6.01 o
  -4  -4   4      179.46      193.84      8.35 o
  -3  -4   4       54.11       51.84      4.06 o
  -2  -4   4       50.03       35.78      3.46 o
  -1  -4   4       27.55       29.18      2.10 o
   0  -4   4       54.37       38.39      2.52 o
   1  -4   4        0.33        1.46      0.67 o
   2  -4   4       10.57        8.67      1.58 o
   3  -4   4       29.29       24.16      2.54 o
   4  -4   4      259.26      291.58     10.80 o
   5  -4   4      102.68      107.17      5.01 o
   6  -4   4       12.08       15.43      2.41 o
   7  -4   4        2.11        1.55      2.22 o
   8  -4   4       41.35        0.00      1.86 o
  -8  -3   4       54.31       55.82      5.61 o
  -7  -3   4       21.11       14.78      6.35 o
  -6  -3   4       92.83       84.94      3.85 o
  -5  -3   4      298.32      318.41      7.65 o
  -4  -3   4      319.12      370.32     11.61 o
  -3  -3   4       94.97      110.14      5.42 o
  -2  -3   4       28.61       26.98      5.14 o
  -1  -3   4      340.90      346.21      6.55 o
   0  -3   4     1600.32     1535.71     21.70 o
   1  -3   4       79.25       48.09      4.74 o
   2  -3   4       42.63       37.83      2.41 o
   3  -3   4      341.53      362.67      9.25 o
   4  -3   4       25.34       22.29      2.39 o
   5  -3   4       44.39       37.16      2.98 o
   6  -3   4       12.64        7.14      1.86 o
   7  -3   4      114.85      109.22      5.54 o
   8  -3   4       48.47       58.47      7.53 o
  -8  -2   4       71.70       85.58      6.13 o
  -7  -2   4        2.44        3.04      1.60 o
  -6  -2   4        2.02        2.78      1.47 o
  -5  -2   4       49.84       32.72      2.42 o
  -4  -2   4       72.37       55.98      3.86 o
  -3  -2   4      346.02      319.02      9.53 o
  -2  -2   4        2.05        1.69      0.94 o
  -1  -2   4        8.08        5.55      0.68 o
   0  -2   4      236.15      209.36      4.33 o
   1  -2   4      292.17      303.54      5.37 o
   2  -2   4       63.99       57.74      7.99 o
   3  -2   4       21.82       12.68      3.66 o
   4  -2   4        0.15        0.30      0.61 o
   5  -2   4      145.56      117.15      7.13 o
   6  -2   4       52.59       45.81      4.23 o
   7  -2   4        2.63        0.73      1.11 o
   8  -2   4        6.72        4.11      4.06 o
  -8  -1   4       31.58       33.09      7.07 o
  -7  -1   4        1.29        0.00      1.19 o
  -6  -1   4        8.49        7.56      1.87 o
  -5  -1   4       21.64       22.13      2.05 o
  -4  -1   4      731.32      753.62     16.56 o
  -3  -1   4      590.02      617.41     14.05 o
  -2  -1   4      202.27      188.44      6.00 o
  -1  -1   4       46.34       44.38      2.40 o
   0  -1   4      542.74      455.19     33.41 o
   1  -1   4      532.73      453.64      8.70 o
   2  -1   4      596.51      536.28      9.57 o
   3  -1   4      375.51      375.27      8.84 o
   4  -1   4      463.84      495.29     11.31 o
   5  -1   4      137.36      143.88      5.46 o
   6  -1   4      240.56      216.24      8.81 o
   7  -1   4        9.17       11.99      2.16 o
   8  -1   4       39.54       30.99      3.56 o
   9  -1   4       40.79       44.42      5.90 o
  -8   0   4       12.25        7.30      3.89 o
  -7   0   4       20.50       16.99      4.70 o
  -6   0   4       63.74       57.26      5.76 o
  -5   0   4       87.43       83.76      4.21 o
  -4   0   4       17.55       11.90      1.06 o
  -3   0   4      451.72      422.17      7.62 o
  -2   0   4      245.48      259.14      7.02 o
  -1   0   4       99.74       95.43      3.38 o
   0   0   4     1460.15     1532.47     26.42 o
   1   0   4      765.26      772.43     20.05 o
   2   0   4        8.31        5.50      1.35 o
   3   0   4      159.43      155.91      6.77 o
   4   0   4       99.57       86.98      5.23 o
   5   0   4       59.65       50.90      4.20 o
   6   0   4      417.74      365.56     14.13 o
   7   0   4       13.92       13.23      3.08 o
   8   0   4        4.07        6.04      2.60 o
   9   0   4       39.95       44.42      6.08 o
  -8   1   4      204.35      282.80     17.39 o
  -7   1   4      166.66      148.46     11.10 o
  -6   1   4       12.02       21.53      4.71 o
  -5   1   4       25.06       17.72      4.20 o
  -4   1   4        1.67        1.97      0.63 o
  -3   1   4       61.78       64.56      1.99 o
  -2   1   4       63.17       65.24      3.47 o
  -1   1   4      277.80      262.25      6.83 o
   0   1   4     1583.69     1611.61     27.63 o
   1   1   4      962.95      875.06     16.16 o
   2   1   4       33.15       53.39      3.38 o
   3   1   4      151.72      118.46      5.79 o
   4   1   4       26.72       15.61      2.63 o
   5   1   4      246.45      255.77     10.82 o
   6   1   4       14.18       16.77      3.22 o
   7   1   4       12.01       10.80      2.78 o
   8   1   4       12.63       10.63      3.01 o
   9   1   4        5.27        2.76      2.24 o
  -8   2   4      151.73      223.51     15.12 o
  -7   2   4       49.35       45.78      7.07 o
  -6   2   4       53.78       53.82      6.95 o
  -5   2   4       21.66       19.12      2.49 o
  -4   2   4      361.86      387.10     10.40 o
  -3   2   4      750.14      679.29     13.33 o
  -2   2   4     1403.13     1558.46     41.86 o
  -1   2   4       88.49       93.81      2.89 o
   0   2   4      129.38      149.22      4.11 o
   1   2   4     1657.65     1717.26     29.78 o
   2   2   4      270.05      230.63      8.42 o
   3   2   4      255.43      227.07      9.03 o
   4   2   4        1.07        1.51      1.14 o
   5   2   4      147.86      156.60      8.30 o
   6   2   4       89.24       97.38      7.00 o
   7   2   4      370.71      377.99     16.24 o
   8   2   4       16.31       22.51      4.47 o
  -8   3   4        0.22        1.32      2.71 o
  -7   3   4       85.58       91.40      8.88 o
  -6   3   4        0.14        0.00      0.94 o
  -5   3   4       53.81       55.77      4.03 o
  -4   3   4       77.09       80.06      5.23 o
  -3   3   4       80.45       60.50      5.38 o
  -2   3   4      217.91      234.56     10.71 o
  -1   3   4       13.83       15.29      2.79 o
   0   3   4        0.28        0.47      0.48 o
   1   3   4      387.27      355.85      8.39 o
   2   3   4     1639.12     1683.43     41.15 o
   3   3   4        6.78        7.04      1.73 o
   4   3   4        3.27        3.35      1.28 o
   5   3   4       61.68       63.67      5.16 o
   6   3   4       89.11      107.07      7.38 o
   7   3   4      198.70      228.45     12.34 o
   8   3   4        6.81        1.28      1.62 o
  -7   4   4      101.66      136.20     11.15 o
  -6   4   4        0.05        1.12      1.32 o
  -5   4   4       78.58       61.08      4.88 o
  -4   4   4        1.11        0.83      1.00 o
  -3   4   4       90.22       93.92      6.88 o
  -2   4   4      158.46      165.64      9.52 o
  -1   4   4        2.11        1.89      1.28 o
   0   4   4       27.16       32.06      2.05 o
   1   4   4       81.09       69.18      3.18 o
   2   4   4      163.41      147.19      6.85 o
   3   4   4      186.52      186.94      8.65 o
   4   4   4        0.18        0.00      0.76 o
   5   4   4        9.91        6.19      1.97 o
   6   4   4       59.97       72.35      6.09 o
   7   4   4        9.48        8.01      2.79 o
   8   4   4       28.86        0.00      1.46 o
  -7   5   4       88.43      127.71      9.85 o
  -6   5   4       71.65       90.18      5.78 o
  -5   5   4       24.92       26.20      3.59 o
  -4   5   4        0.95        1.91      1.24 o
  -3   5   4       51.59       53.46      5.43 o
  -2   5   4      477.04      471.38     18.58 o
  -1   5   4       22.19       14.18      3.22 o
   0   5   4        3.64        7.25      2.16 o
   1   5   4      185.64      192.02      6.21 o
   2   5   4      421.34      423.93     14.34 o
   3   5   4      152.44      166.56      8.39 o
   4   5   4        3.34        3.98      1.73 o
   5   5   4        0.18        1.74      1.41 o
   6   5   4        0.60        2.01      1.67 o
   7   5   4       12.40       18.27      4.03 o
  -6   6   4       66.68       61.50      7.82 o
  -5   6   4       24.40       21.21      3.54 o
  -4   6   4       58.22       60.45      4.93 o
  -3   6   4        2.41        3.17      1.86 o
  -2   6   4      115.50      146.21      9.47 o
  -1   6   4      525.26      537.84     20.51 o
   0   6   4       12.67        9.69      2.87 o
   1   6   4        2.77        3.05      1.78 o
   2   6   4       29.89       23.05      2.61 o
   3   6   4       68.29       94.02      6.41 o
   4   6   4      101.15      100.00      7.20 o
   5   6   4       62.01       59.74      6.00 o
   6   6   4       78.79       67.99      6.69 o
   7   6   4       76.22       87.48      8.06 o
  -4   7   4       20.57       19.96      3.29 o
  -3   7   4        0.14        3.66      2.19 o
  -2   7   4       92.32      106.18      8.39 o
  -1   7   4      258.83      261.42     13.74 o
   0   7   4       62.98       58.15      6.12 o
   1   7   4        4.83        2.32      2.14 o
   2   7   4      130.25      115.62      9.22 o
   3   7   4      230.34      279.66     12.77 o
   4   7   4      274.42      355.12     15.82 o
   5   7   4        8.20        2.46      2.11 o
   6   7   4        2.41        1.35      2.00 o
  -4   8   4        1.63        0.59      1.95 o
  -2   8   4        0.40        1.97      2.08 o
  -1   8   4      134.35      135.80     10.07 o
   0   8   4       28.13       36.28      6.12 o
   1   8   4       11.33        8.44      3.44 o
   2   8   4       58.70       72.33      7.68 o
   3   8   4        2.71        6.11      3.17 o
   5   8   4       10.10       12.75      3.49 o
  -1   9   4       59.02       64.82      7.92 o
   0   9   4       56.47       73.86      8.87 o
   1   9   4        1.32        2.03      2.46 o
   2   9   4       25.55       19.10      5.23 o
   3   9   4       10.15       12.80      4.71 o
  -1  -9   5        3.09        0.00      2.76 o
   0  -9   5        2.58        0.00      2.54 o
  -3  -8   5        5.89        1.03      2.40 o
  -2  -8   5        9.94       22.02      5.62 o
  -1  -8   5       17.15       22.73      5.16 o
   0  -8   5       56.74       69.21      8.19 o
   1  -8   5       43.86       71.86      8.28 o
   2  -8   5        0.00        3.16      2.30 o
   3  -8   5       10.98        9.91      3.76 o
   4  -8   5        0.77        0.94      2.66 o
  -5  -7   5        0.92        3.87      1.93 o
  -4  -7   5        0.88        0.00      2.40 o
  -3  -7   5       35.53       35.75      6.66 o
  -2  -7   5        0.18        1.94      2.84 o
  -1  -7   5        4.24        5.84      2.82 o
   0  -7   5      223.55      225.93     13.10 o
   1  -7   5        7.85       16.05      2.68 o
   2  -7   5        7.71       12.34      2.59 o
   3  -7   5        0.71        3.12      1.98 o
   4  -7   5        0.41        1.28      2.38 o
   5  -7   5       87.03      120.75     10.52 o
  -6  -6   5        2.79        0.06      1.07 o
  -4  -6   5       53.73       55.82      8.22 o
  -3  -6   5        2.06        2.49      2.49 o
  -2  -6   5        1.70        5.06      2.81 o
  -1  -6   5        7.99        5.95      2.70 o
   0  -6   5        4.53        3.71      2.36 o
   1  -6   5       77.86       62.42      3.92 o
   2  -6   5       58.91       60.10      3.94 o
   3  -6   5        2.94        0.94      1.24 o
   4  -6   5        4.31        3.40      1.64 o
   5  -6   5       47.15       50.22      7.46 o
   6  -6   5       61.13       71.73      8.90 o
  -6  -5   5       44.69       43.85      4.14 o
  -5  -5   5       56.41       54.77      4.36 o
  -4  -5   5       10.59       20.22      5.25 o
  -3  -5   5      247.65      254.72     14.18 o
  -2  -5   5        2.17        1.76      1.98 o
  -1  -5   5       20.32       24.84      4.54 o
   0  -5   5       46.58       37.35      5.04 o
   1  -5   5      152.66      135.64      5.42 o
   2  -5   5      145.03      151.64      6.07 o
   3  -5   5      251.19      294.67     11.17 o
   4  -5   5       71.26       63.65      4.23 o
   5  -5   5       41.27       44.45      4.00 o
   6  -5   5        2.10        1.78      2.36 o
   7  -5   5       82.88        0.00      1.40 o
  -7  -4   5       22.27        3.86      8.89 o
  -6  -4   5        3.44        1.98      1.12 o
  -5  -4   5       16.38        9.23      1.58 o
  -4  -4   5       85.51       90.72      5.61 o
  -3  -4   5        0.03        1.03      1.14 o
  -2  -4   5      187.47      191.99      7.22 o
  -1  -4   5       12.61       14.59      3.30 o
   0  -4   5       20.98       21.86      2.14 o
   1  -4   5       63.82       61.32      3.36 o
   2  -4   5      233.19      244.48      7.55 o
   3  -4   5      216.81      192.45      7.46 o
   4  -4   5      148.90      136.40     11.28 o
   5  -4   5        0.03        0.00      0.98 o
   6  -4   5       53.42       49.50      3.94 o
   7  -4   5       16.33       17.18      4.36 o
   8  -4   5        0.12        0.00      1.84 o
  -7  -3   5        3.17        0.00      1.41 o
  -6  -3   5       77.38       79.32      4.16 o
  -5  -3   5        8.55        6.07      1.27 o
  -4  -3   5       28.09       26.06      3.40 o
  -3  -3   5      851.29      982.23     21.82 o
  -2  -3   5       22.44       16.58      2.41 o
  -1  -3   5       22.40       17.87      1.55 o
   0  -3   5      631.66      608.74     10.14 o
   1  -3   5        8.93        9.52      2.18 o
   2  -3   5      546.17      527.83     11.81 o
   3  -3   5       93.72       85.64      4.06 o
   4  -3   5        9.45       11.63      2.69 o
   5  -3   5        0.06        1.25      0.98 o
   6  -3   5      206.20      227.57      8.18 o
   7  -3   5       56.50       65.46      8.60 o
  -8  -2   5        3.96        3.46      4.14 o
  -7  -2   5       12.88       16.58      3.07 o
  -6  -2   5       30.24       28.09      2.54 o
  -5  -2   5       17.56       16.07      1.79 o
  -4  -2   5       18.69       16.08      4.05 o
  -3  -2   5       80.48       84.34      8.72 o
  -2  -2   5        1.81        1.31      0.90 o
  -1  -2   5        4.15        6.97      1.39 o
   0  -2   5       25.70       17.89      1.70 o
   1  -2   5      244.18      203.72      4.29 o
   2  -2   5       69.94       57.72      2.94 o
   3  -2   5       94.82       73.72      3.56 o
   4  -2   5      173.56      169.26     10.45 o
   5  -2   5       13.85       15.48      2.24 o
   6  -2   5      246.12      225.88      7.87 o
   7  -2   5        0.61        0.44      1.02 o
   8  -2   5        7.26        2.79      1.92 o
  -8  -1   5       68.04       96.73     10.15 o
  -7  -1   5       35.90       30.14      6.38 o
  -6  -1   5      122.12      128.03      6.17 o
  -5  -1   5        1.75        1.42      0.89 o
  -4  -1   5        5.65        6.36      1.68 o
  -3  -1   5      117.11      120.36      5.21 o
  -2  -1   5      985.64     1010.37     20.25 o
  -1  -1   5      285.70      239.55      6.68 o
   0  -1   5       31.18       13.83      1.95 o
   1  -1   5       18.26       12.34      1.38 o
   2  -1   5       33.51       26.73      1.41 o
   3  -1   5      386.00      371.74      7.00 o
   4  -1   5        0.67        3.00      1.46 o
   5  -1   5        1.23        0.66      0.76 o
   6  -1   5        2.19        2.00      1.14 o
   7  -1   5       30.68       31.26      3.40 o
   8  -1   5        0.66        0.82      1.68 o
  -8   0   5       73.99      115.31     10.87 o
  -7   0   5       64.82       59.82      8.36 o
  -6   0   5      167.80      141.48     10.34 o
  -5   0   5      149.86       48.02      2.50 o
  -4   0   5      324.41      324.65     14.75 o
  -3   0   5      419.94      416.98     10.66 o
  -2   0   5      737.12      793.58     16.39 o
  -1   0   5      210.49      190.42      5.60 o
   0   0   5      759.05      731.79     14.20 o
   1   0   5     1680.90     1702.83     41.02 o
   2   0   5       20.27       36.41      2.04 o
   3   0   5     1069.98      962.77     25.97 o
   4   0   5      347.11      351.18     12.64 o
   5   0   5        9.51        5.63      1.78 o
   6   0   5       19.05        7.93      2.24 o
   7   0   5      221.42      234.77     11.67 o
   8   0   5      160.76      227.71     12.10 o
   9   0   5       15.51       46.78      6.36 o
  -8   1   5       42.25       54.52      8.98 o
  -7   1   5       21.01       18.34      4.89 o
  -6   1   5       16.91       18.12      4.62 o
  -5   1   5       84.22       80.09      7.34 o
  -4   1   5      143.42      142.37      3.15 o
  -3   1   5       80.58       58.31      3.13 o
  -2   1   5       37.37       51.84      2.73 o
  -1   1   5     1352.85     1344.63     24.17 o
   0   1   5       10.54       12.12      1.33 o
   1   1   5     1453.98     1438.77     25.52 o
   2   1   5      913.08      941.28     17.94 o
   3   1   5       11.43        9.15      2.00 o
   4   1   5      175.93      152.96      7.49 o
   5   1   5      105.13       92.78      6.09 o
   6   1   5        0.70        0.51      0.98 o
   7   1   5      243.17      252.63     12.37 o
   8   1   5       17.30       19.61      4.12 o
  -8   2   5       66.95       61.59      8.68 o
  -7   2   5      132.40      149.01     11.36 o
  -6   2   5        3.52       11.34      3.89 o
  -5   2   5      241.83      176.65     11.25 o
  -4   2   5        2.69        1.80      0.91 o
  -3   2   5       24.69       31.34      4.57 o
  -2   2   5      397.53      411.57      9.06 o
  -1   2   5      657.82      629.68     12.64 o
   0   2   5      205.85      171.99      4.84 o
   1   2   5      396.38      392.05      8.94 o
   2   2   5       72.92       63.40      3.03 o
   3   2   5       76.47       53.90      4.01 o
   4   2   5       53.65       39.94      3.63 o
   5   2   5      154.22      160.48      8.42 o
   6   2   5      532.23      582.48     20.37 o
   7   2   5        7.42        5.87      2.30 o
   8   2   5       12.68        9.68      2.89 o
  -8   3   5        0.07        0.00      2.44 o
  -7   3   5       45.80       43.81      7.22 o
  -6   3   5       60.17       55.28      7.63 o
  -5   3   5       66.50       70.13      4.65 o
  -4   3   5      262.29      270.54     13.83 o
  -3   3   5      144.04      125.27      8.34 o
  -2   3   5      146.12      141.42      8.41 o
  -1   3   5      187.17      166.02      8.84 o
   0   3   5      104.05       91.21      4.05 o
   1   3   5      692.12      751.51     15.32 o
   2   3   5      804.04      810.68     16.69 o
   3   3   5       67.01       77.57      5.12 o
   4   3   5       24.56       20.40      3.20 o
   5   3   5       15.58       11.74      2.76 o
   6   3   5      111.86       97.38      7.19 o
   7   3   5        0.54        3.09      1.81 o
   8   3   5       44.56        1.73      1.49 o
  -7   4   5       15.89        7.49      3.79 o
  -6   4   5       79.02       76.54      5.30 o
  -5   4   5       22.43       38.79      4.10 o
  -4   4   5       36.26       26.98      4.97 o
  -3   4   5       12.68       11.50      3.11 o
  -2   4   5      181.97      171.89      9.79 o
  -1   4   5      372.32      367.97     14.93 o
   0   4   5       71.26       69.51      2.96 o
   1   4   5       13.89       13.05      1.65 o
   2   4   5        5.82       10.55      1.65 o
   3   4   5       96.43      101.76      5.98 o
   4   4   5      280.45      263.29     11.36 o
   5   4   5        4.57        4.33      1.73 o
   6   4   5       56.94       49.19      5.65 o
   7   4   5       81.43       98.57      8.09 o
   8   4   5        9.42       27.93      5.55 o
  -7   5   5       48.44       76.35      9.80 o
  -6   5   5       36.30       48.04      4.95 o
  -5   5   5        1.93        4.03      1.73 o
  -4   5   5      178.11      179.82     11.47 o
  -3   5   5        1.25        1.48      1.76 o
  -2   5   5      173.98      183.96     10.99 o
  -1   5   5      141.86      121.79      7.98 o
   0   5   5       51.08       51.87      5.25 o
   1   5   5        0.82        0.59      0.71 o
   2   5   5       22.40       22.40      4.43 o
   3   5   5        7.67        5.65      1.76 o
   4   5   5      683.89      738.74     23.49 o
   5   5   5        9.84       17.54      3.57 o
   6   5   5        8.96        4.74      2.20 o
   7   5   5        0.44        2.25      1.74 o
  -6   6   5       31.50       37.65      4.88 o
  -5   6   5       21.07       28.36      4.06 o
  -4   6   5       32.85       36.96      6.04 o
  -3   6   5        2.25        2.03      1.67 o
  -2   6   5        0.62        1.08      1.30 o
  -1   6   5      206.27      189.81     10.99 o
   0   6   5        0.50        1.43      1.57 o
   1   6   5       44.65       47.64      6.20 o
   2   6   5       14.76       21.81      4.73 o
   3   6   5       69.51       76.27      5.65 o
   4   6   5        0.23        1.19      1.19 o
   5   6   5       85.60       97.89      7.46 o
   6   6   5        9.90       13.72      3.52 o
  -5   7   5       14.76       12.15      4.19 o
  -4   7   5       13.65       13.16      2.70 o
  -3   7   5      100.66      105.88      8.82 o
  -2   7   5       88.09      100.70      8.65 o
  -1   7   5      145.00      147.78     10.10 o
   0   7   5        7.37        8.12      3.08 o
   1   7   5      281.62      341.06     16.99 o
   2   7   5       24.76       25.98      5.27 o
   3   7   5        2.66        0.29      1.57 o
   4   7   5       21.57       25.48      4.36 o
   5   7   5      168.94      190.96     11.29 o
   6   7   5        0.19        2.81      1.81 o
  -4   8   5       34.05        0.00      1.54 o
  -3   8   5       20.43       16.69      4.41 o
  -2   8   5        0.16        1.76      2.09 o
  -1   8   5       27.01       33.66      5.84 o
   0   8   5      221.11      236.43     14.48 o
   1   8   5       40.41       29.50      5.98 o
   2   8   5       88.50      111.05      9.93 o
   3   8   5        0.13        1.24      2.13 o
  -2   9   5        3.91        8.84      3.87 o
  -1   9   5        8.74       18.24      4.79 o
   0   9   5       78.59      101.01      9.72 o
   1   9   5       16.43       11.48      4.31 o
   2   9   5       19.39       11.47      4.36 o
  -3  -8   6       26.67        0.05      2.06 o
  -2  -8   6        0.21        0.89      2.65 o
  -1  -8   6        3.93        0.14      2.70 o
   0  -8   6        6.08        7.14      3.17 o
   1  -8   6       10.32        8.68      3.46 o
   2  -8   6        7.47        6.61      3.28 o
   3  -8   6        0.03        2.51      2.66 o
  -4  -7   6       65.14        3.27      2.68 o
  -3  -7   6        5.01        1.89      3.03 o
  -2  -7   6        0.09        0.00      1.98 o
  -1  -7   6       69.02       74.76      7.61 o
   0  -7   6        1.34        0.98      2.03 o
   1  -7   6       56.27       57.87      7.19 o
   2  -7   6       40.32       53.04      4.67 o
   3  -7   6        0.13        0.03      1.83 o
   4  -7   6        7.29        7.50      3.71 o
   5  -7   6       18.57       16.93      4.92 o
  -4  -6   6        0.99        0.00      2.33 o
  -3  -6   6       38.32       47.67      7.36 o
  -2  -6   6        8.80        9.49      3.52 o
  -1  -6   6       54.87       64.86      7.68 o
   0  -6   6       38.32       38.37      5.89 o
   1  -6   6      213.44      176.65      7.00 o
   2  -6   6       22.19       24.22      3.16 o
   3  -6   6        2.12        1.14      1.48 o
   4  -6   6       36.81       36.13      4.06 o
   5  -6   6        7.78        4.81      2.71 o
   6  -6   6       14.70       24.35      5.84 o
  -6  -5   6       17.15        5.51      7.20 o
  -5  -5   6       24.62       34.93      4.83 o
  -4  -5   6        4.04        6.23      2.21 o
  -3  -5   6      720.22      840.68     20.84 o
  -2  -5   6        6.76        5.25      2.57 o
  -1  -5   6        1.91        2.81      2.11 o
   0  -5   6        3.40        1.86      1.57 o
   1  -5   6        1.18        0.99      1.06 o
   2  -5   6      140.00      152.81      6.34 o
   3  -5   6       61.14       72.02      4.33 o
   4  -5   6       29.25       29.98      5.85 o
   5  -5   6       20.02       20.35      3.02 o
   6  -5   6      142.01      167.46      7.63 o
   7  -5   6       17.64        1.74      1.95 o
  -7  -4   6        6.09        5.04      2.21 o
  -6  -4   6       15.39       20.00      2.46 o
  -5  -4   6        4.62        1.86      1.65 o
  -4  -4   6       12.11       13.99      2.62 o
  -3  -4   6        4.16        3.50      1.52 o
  -2  -4   6      268.47      258.13      8.92 o
  -1  -4   6        1.32        0.15      1.06 o
   0  -4   6        9.67       11.55      1.72 o
   1  -4   6        1.49        1.65      1.24 o
   2  -4   6      410.89      404.59     10.58 o
   3  -4   6       31.98       29.06      3.00 o
   4  -4   6      220.29      227.76     10.37 o
   5  -4   6      133.00      112.85      7.23 o
   6  -4   6      149.35      156.11      6.93 o
   7  -4   6        5.01        2.44      2.09 o
  -7  -3   6       26.53       38.53      3.74 o
  -6  -3   6      157.86      195.45      6.35 o
  -5  -3   6        4.87        6.78      2.16 o
  -4  -3   6       38.81       41.08      4.25 o
  -3  -3   6        8.48       12.10      2.38 o
  -2  -3   6      322.55      323.78      9.78 o
  -1  -3   6        3.99        3.28      1.89 o
   0  -3   6      142.59      135.58      3.75 o
   1  -3   6       26.45       20.45      2.21 o
   2  -3   6       59.61       52.66      3.12 o
   3  -3   6      247.74      251.54      7.80 o
   4  -3   6       59.07       63.12      3.78 o
   5  -3   6       33.01       36.35      6.11 o
   6  -3   6        6.10        8.29      1.88 o
   7  -3   6       12.11       11.98      2.52 o
   8  -3   6       12.30        5.18      7.36 o
  -7  -2   6       30.31       41.88      5.69 o
  -6  -2   6       67.99       59.29      3.28 o
  -5  -2   6      120.68      123.92      9.80 o
  -4  -2   6        2.67        2.64      1.36 o
  -3  -2   6        9.93        9.00      1.90 o
  -2  -2   6      576.89      569.85     23.25 o
  -1  -2   6      472.80      451.23     10.97 o
   0  -2   6      423.37      390.10      9.47 o
   1  -2   6      167.90      133.47      3.51 o
   2  -2   6       72.41       65.02      3.30 o
   3  -2   6      391.71      327.02      8.82 o
   4  -2   6      187.15      207.47      7.02 o
   5  -2   6        1.28        1.44      0.99 o
   6  -2   6      223.47      187.47     11.10 o
   7  -2   6      142.80      176.24      7.55 o
   8  -2   6       84.93      111.13      8.33 o
  -8  -1   6       23.00       29.04      6.81 o
  -7  -1   6       18.73       27.17      6.22 o
  -6  -1   6       10.18       10.95      1.58 o
  -5  -1   6        6.35        5.70      1.09 o
  -4  -1   6        1.02        0.43      1.39 o
  -3  -1   6        0.26        0.37      0.86 o
  -2  -1   6      171.33      141.02      6.27 o
  -1  -1   6       25.49       20.69      2.17 o
   0  -1   6      141.48      118.84      6.19 o
   1  -1   6       97.64      102.31      7.25 o
   2  -1   6      282.37      330.88      7.84 o
   3  -1   6       46.09       38.12      2.16 o
   4  -1   6       92.29       79.60      7.80 o
   5  -1   6       34.63       30.44      3.03 o
   6  -1   6        5.12        3.68      1.97 o
   7  -1   6      160.59      184.67     10.49 o
   8  -1   6       29.80       36.63      5.52 o
  -8   0   6       79.13       90.40     10.93 o
  -7   0   6       28.04       34.47      6.88 o
  -6   0   6        2.43       12.72      4.09 o
  -5   0   6      296.39      255.17     13.93 o
  -4   0   6        7.89        7.43      1.75 o
  -3   0   6      181.49      164.96      6.12 o
  -2   0   6        5.71        5.17      1.31 o
  -1   0   6       92.42       97.16      4.00 o
   0   0   6       32.16       44.36      2.43 o
   2   0   6      215.16      217.83      6.20 o
   3   0   6      692.46      694.41     15.90 o
   4   0   6        1.37        0.24      0.87 o
   5   0   6       20.48       17.92      3.19 o
   6   0   6        1.01        2.79      1.82 o
   7   0   6        6.73        8.41      2.60 o
   8   0   6        1.89        5.68      2.65 o
  -8   1   6       15.64       15.04      5.39 o
  -7   1   6       46.57       50.00      7.98 o
  -6   1   6       57.96       64.82      8.11 o
  -5   1   6      361.14      299.63     15.64 o
  -4   1   6      130.37      105.92      8.22 o
  -3   1   6        0.42        0.00      0.80 o
  -2   1   6        3.98        6.30      1.32 o
  -1   1   6     1345.05     1323.14     24.39 o
   0   1   6       41.23       48.84      2.60 o
   1   1   6     1006.62     1117.24     21.00 o
   2   1   6        7.12        9.72      1.46 o
   3   1   6      143.55      132.69      4.85 o
   4   1   6       53.15       36.77      3.54 o
   5   1   6        2.91        3.09      1.38 o
   6   1   6      232.09      224.93     11.18 o
   7   1   6       11.81       18.88      4.01 o
  -7   2   6       67.70       84.25      9.72 o
  -6   2   6       11.48       16.78      4.71 o
  -5   2   6       44.84       54.20      7.07 o
  -4   2   6       73.75       84.66      7.60 o
  -3   2   6       12.29        8.19      2.63 o
  -2   2   6        1.65        5.43      2.00 o
  -1   2   6        0.78        2.43      1.63 o
   0   2   6     1874.61     1947.56     34.12 o
   1   2   6       10.86       12.66      1.60 o
   2   2   6       28.87       23.78      4.21 o
   3   2   6       45.51       27.71      3.32 o
   4   2   6     1055.54     1054.82     29.52 o
   5   2   6        0.02        0.33      0.92 o
   6   2   6        9.00        6.28      2.03 o
   7   2   6       35.92       30.25      4.84 o
   8   2   6       41.88        0.43      1.49 o
  -7   3   6        0.62        2.74      2.68 o
  -6   3   6        7.19        7.96      3.41 o
  -5   3   6        1.15        6.39      3.03 o
  -4   3   6      539.89      581.02     23.14 o
  -3   3   6        3.76        0.89      1.27 o
  -2   3   6       71.36       78.19      6.30 o
  -1   3   6      424.46      459.59     17.81 o
   0   3   6      103.72       99.94      3.71 o
   1   3   6       53.79       57.05      4.27 o
   2   3   6      120.65      108.40      4.46 o
   3   3   6      138.71      129.00      6.73 o
   4   3   6      789.73      754.02     22.99 o
   5   3   6      101.67       98.81      6.66 o
   6   3   6       15.82       17.32      3.43 o
   7   3   6        0.36        0.00      1.21 o
   8   3   6       10.43        0.00      1.43 o
  -7   4   6       22.26       16.80      5.41 o
  -6   4   6       20.88       22.76      5.74 o
  -5   4   6        7.93       13.23      2.60 o
  -4   4   6       40.26       34.44      5.63 o
  -3   4   6        8.52        5.54      2.20 o
  -2   4   6       36.81       29.44      4.71 o
  -1   4   6       23.28       17.32      3.57 o
   0   4   6        6.74        1.03      1.28 o
   1   4   6      385.42      404.60     10.91 o
   2   4   6       17.20       12.42      1.84 o
   3   4   6       24.88       27.90      3.47 o
   4   4   6       33.67       45.91      4.38 o
   5   4   6       86.19       95.70      6.90 o
   6   4   6       35.81       26.46      4.54 o
   7   4   6        0.12        0.00      1.21 o
  -6   5   6        1.53        5.23      2.78 o
  -5   5   6       44.89       47.98      4.71 o
  -4   5   6        7.62        9.01      3.19 o
  -3   5   6       47.33       49.00      6.27 o
  -2   5   6      550.14      604.37     23.38 o
  -1   5   6       30.69       38.97      5.35 o
   0   5   6      153.63      166.84     10.31 o
   1   5   6      145.42      145.27      9.49 o
   2   5   6        0.30        1.22      0.88 o
   3   5   6       25.31       27.97      6.04 o
   4   5   6      218.56      225.52     10.87 o
   5   5   6      334.87      366.81     15.66 o
   6   5   6        3.13        3.55      2.25 o
   7   5   6       14.39       12.50      3.32 o
  -6   6   6        1.09        0.30      3.86 o
  -5   6   6       38.09       43.08      4.78 o
  -4   6   6       63.91       92.62      8.50 o
  -3   6   6      170.92      139.18     10.14 o
  -2   6   6        2.81        8.85      2.90 o
  -1   6   6        0.58        0.82      1.30 o
   0   6   6      118.64      106.57      8.57 o
   1   6   6       77.35       82.33      7.46 o
   2   6   6       71.81       67.78      6.92 o
   3   6   6        7.01        8.34      1.83 o
   4   6   6       65.24       55.15      5.17 o
   5   6   6      409.72      506.12     19.76 o
   6   6   6       30.88       51.76      6.61 o
  -5   7   6       19.16       25.33      3.99 o
  -4   7   6      114.77      121.03     10.14 o
  -3   7   6        6.07       10.42      3.43 o
  -2   7   6        9.80        7.19      3.08 o
  -1   7   6      106.47      116.99      9.26 o
   0   7   6       51.65       56.96      7.38 o
   1   7   6      145.29      169.18     11.71 o
   2   7   6       10.20        7.19      3.00 o
   3   7   6        2.36        2.44      2.47 o
   4   7   6       44.11       28.55      6.03 o
   5   7   6       17.81       16.12      3.85 o
  -3   8   6       19.83       26.32      5.71 o
  -2   8   6        0.85        2.81      2.63 o
  -1   8   6       88.28       80.49      8.01 o
   0   8   6       15.25       11.82      4.09 o
   1   8   6        3.00        4.22      2.59 o
   2   8   6      223.35      255.44     16.02 o
   3   8   6       11.81        8.98      3.54 o
   4   8   6        2.70        6.77      3.47 o
   0   9   6        6.47        0.00      1.86 o
   1   9   6       37.05       47.22      8.17 o
  -2  -8   7        4.41        1.68      2.65 o
  -1  -8   7       44.56       40.75      6.71 o
   0  -8   7        4.53        6.35      3.54 o
   1  -8   7       10.62        4.43      3.27 o
   2  -8   7        1.27        0.00      2.65 o
  -4  -7   7        5.81        0.00      2.09 o
  -3  -7   7       36.75        0.00      2.11 o
  -2  -7   7        7.29       13.53      4.44 o
  -1  -7   7       22.34       25.63      5.57 o
   0  -7   7        1.37        4.22      2.52 o
   1  -7   7        1.79        7.61      3.01 o
   2  -7   7       12.88       26.22      5.36 o
   3  -7   7       50.03       65.31      5.33 o
   4  -7   7        0.11        0.21      1.55 o
  -5  -6   7       62.86       85.91     10.90 o
  -4  -6   7        0.81        2.32      2.63 o
  -3  -6   7       10.98       10.44      3.93 o
  -2  -6   7        0.35        0.54      2.19 o
  -1  -6   7       62.38       43.64      6.71 o
   0  -6   7        5.52        7.68      3.33 o
   1  -6   7        1.94        2.95      2.03 o
   2  -6   7        0.03        0.96      1.61 o
   3  -6   7       59.62       73.70      9.18 o
   4  -6   7        0.43        0.00      1.30 o
   5  -6   7       16.24       20.22      5.51 o
   6  -6   7        8.82       11.06      4.39 o
  -6  -5   7       29.93        7.74     15.60 o
  -5  -5   7       26.03       27.14      4.38 o
  -4  -5   7        3.32        6.11      4.12 o
  -3  -5   7        8.63       14.68      2.74 o
  -2  -5   7        4.13        2.36      1.95 o
  -1  -5   7        3.74        4.28      2.24 o
   0  -5   7      239.71      218.06     11.99 o
   1  -5   7       10.53       12.97      2.92 o
   2  -5   7        7.27       11.96      2.21 o
   3  -5   7       38.58       34.27      3.60 o
   4  -5   7       34.63       48.48      4.40 o
   5  -5   7       48.58       46.58      4.46 o
   6  -5   7       15.26       14.21      2.78 o
  -6  -4   7       13.02       11.36      2.00 o
  -5  -4   7        8.47       14.24      3.23 o
  -4  -4   7      287.25      344.65     12.16 o
  -3  -4   7        7.06        4.98      2.26 o
  -2  -4   7      393.13      415.96     12.13 o
  -1  -4   7        0.10        0.40      1.48 o
   0  -4   7      493.33      495.77     18.88 o
   1  -4   7        0.56        0.68      1.51 o
   2  -4   7      164.40      153.13     10.07 o
   3  -4   7       70.50       74.82      4.37 o
   4  -4   7      241.29      281.64      9.31 o
   5  -4   7       37.16       44.49      5.57 o
   6  -4   7       69.55       77.84      8.65 o
   7  -4   7        9.15        4.37      5.36 o
  -7  -3   7       29.59       28.06      3.37 o
  -6  -3   7        0.15        2.55      1.20 o
  -5  -3   7       11.78        8.80      2.41 o
  -4  -3   7        4.86        3.77      1.77 o
  -3  -3   7       21.75       20.61      3.02 o
  -2  -3   7       38.74       37.73      3.56 o
  -1  -3   7       25.41       13.60      5.44 o
   0  -3   7      328.58      297.64      7.92 o
   1  -3   7        4.33        8.39      1.57 o
   2  -3   7        0.03        0.17      0.85 o
   3  -3   7      230.34      218.00      7.74 o
   4  -3   7        7.72        9.75      4.42 o
   5  -3   7       50.92       51.96      3.96 o
   6  -3   7        0.76        0.46      1.21 o
   7  -3   7       57.64       68.42      6.33 o
   8  -3   7       10.22       18.48      4.19 o
  -7  -2   7       12.14        2.08      1.95 o
  -6  -2   7        0.02        2.21      1.49 o
  -5  -2   7       76.62       85.85      9.67 o
  -4  -2   7       64.25       58.82      4.51 o
  -3  -2   7      172.12      163.38      6.81 o
  -2  -2   7        0.81        0.95      1.03 o
  -1  -2   7      195.23      194.67      6.67 o
   0  -2   7      267.40      266.46      7.67 o
   1  -2   7      578.92      629.97     13.44 o
   2  -2   7       37.56       29.49      2.64 o
   3  -2   7       36.64       31.02      3.64 o
   4  -2   7        8.04        4.27      1.36 o
   5  -2   7       74.20       88.55      4.86 o
   6  -2   7       77.08       77.27      4.79 o
   7  -2   7       28.33       27.52      3.50 o
   8  -2   7       14.51       13.85      3.70 o
  -7  -1   7        0.07        0.00      1.76 o
  -6  -1   7        0.70        3.79      2.73 o
  -5  -1   7      157.62      148.33     10.72 o
  -4  -1   7      171.62      158.48      6.83 o
  -3  -1   7       59.43       45.31      3.60 o
  -2  -1   7        0.12        1.71      1.25 o
  -1  -1   7       46.49       45.71      2.97 o
   0  -1   7       23.99       18.04      2.98 o
   1  -1   7     1045.22     1104.49     21.06 o
   2  -1   7      106.52       88.08      4.17 o
   3  -1   7      158.34      150.35      7.82 o
   4  -1   7        9.59        6.17      1.95 o
   5  -1   7        4.99        5.60      2.06 o
   6  -1   7       79.36       78.08      6.25 o
   7  -1   7       60.13       42.85      5.41 o
   8  -1   7        2.65        3.90      2.11 o
  -7   0   7        1.78        8.11      3.73 o
  -6   0   7       22.41       20.88      5.54 o
  -5   0   7        7.32        8.20      3.16 o
  -4   0   7        0.39        1.49      1.45 o
  -3   0   7      453.18      481.41     22.93 o
  -2   0   7        3.30        4.16      1.41 o
  -1   0   7      151.37      128.12      8.60 o
   0   0   7      157.35      132.19      4.80 o
   2   0   7       55.07       41.32      4.57 o
   3   0   7        1.04        3.53      0.94 o
   4   0   7      117.99      121.67      7.04 o
   5   0   7        1.61        1.38      1.48 o
   6   0   7      249.06      230.03     11.52 o
   7   0   7        6.48        7.23      2.63 o
   8   0   7       12.62        0.00      1.54 o
  -7   1   7       85.33       96.87      9.64 o
  -6   1   7       48.87       50.05      7.66 o
  -5   1   7        8.93        2.09      2.19 o
  -4   1   7      231.95      231.91     13.15 o
  -3   1   7      167.48      156.83     10.12 o
  -2   1   7       20.39       22.01      2.31 o
  -1   1   7      258.30      285.26      7.87 o
   0   1   7        2.87        3.41      0.95 o
   1   1   7       34.72       37.67      6.62 o
   2   1   7      395.11      399.03     10.33 o
   3   1   7      466.04      487.75     11.76 o
   4   1   7      872.80      887.60     26.16 o
   5   1   7       54.30       48.65      4.54 o
   6   1   7       16.06       14.20      3.12 o
   7   1   7       44.46       54.30      6.17 o
   8   1   7       18.55        0.00      1.24 o
  -7   2   7        7.05        4.49      3.39 o
  -6   2   7       49.17       47.40      7.49 o
  -5   2   7        8.90       10.50      3.57 o
  -4   2   7       28.99       29.04      5.73 o
  -3   2   7       11.96       11.98      3.46 o
  -2   2   7      882.26      921.81     29.77 o
  -1   2   7       67.80       70.36      3.29 o
   0   2   7      110.22       89.76      3.74 o
   1   2   7       21.85       16.84      1.97 o
   2   2   7       90.78      110.17      4.59 o
   3   2   7        2.44        0.11      0.60 o
   4   2   7      214.76      261.88     11.18 o
   5   2   7       30.15       33.53      4.41 o
   6   2   7        2.91        1.11      1.17 o
   7   2   7       53.87       45.29      5.82 o
   8   2   7       12.76        0.00      1.44 o
  -7   3   7      112.43      148.59     12.58 o
  -6   3   7       21.92       19.26      5.25 o
  -5   3   7       90.79      103.41      9.53 o
  -4   3   7        0.11        0.05      1.74 o
  -3   3   7       23.91       20.94      4.55 o
  -2   3   7      806.23      791.17     26.86 o
  -1   3   7       48.00       41.45      5.50 o
   0   3   7       48.93       46.88      2.62 o
   1   3   7       31.62       28.76      2.37 o
   2   3   7       89.05       86.08      4.75 o
   3   3   7       50.00       43.10      2.99 o
   4   3   7      811.41      793.34     24.16 o
   5   3   7      618.77      616.03     20.92 o
   6   3   7        0.02        2.97      1.46 o
   7   3   7       17.75       15.40      3.78 o
   8   3   7        0.47        1.54      1.81 o
  -6   4   7        0.50        0.00      2.27 o
  -5   4   7        2.21        8.04      3.32 o
  -4   4   7      114.80      137.10     10.34 o
  -3   4   7      132.53      123.71      9.20 o
  -2   4   7      196.53      177.55     10.77 o
  -1   4   7        4.93        7.23      2.66 o
   0   4   7      232.90      216.49     11.48 o
   1   4   7      192.74      200.81      9.49 o
   2   4   7        9.89        9.11      1.74 o
   3   4   7      215.16      235.02      7.97 o
   4   4   7       70.63       62.39      5.11 o
   5   4   7      173.78      170.62      9.52 o
   6   4   7       59.99       70.75      6.27 o
   7   4   7       26.80       34.14      5.36 o
  -6   5   7       50.24       61.74      9.03 o
  -5   5   7        0.54        2.56      1.63 o
  -4   5   7       67.15       83.68      8.20 o
  -3   5   7        3.34        4.27      2.47 o
  -2   5   7       42.86       28.28      5.03 o
  -1   5   7      316.63      349.33     16.48 o
   0   5   7       40.84       42.34      5.79 o
   1   5   7       13.81       11.17      3.19 o
   2   5   7      137.53      131.41      9.63 o
   3   5   7        3.74        3.94      1.43 o
   4   5   7       15.69       13.61      2.38 o
   5   5   7        0.08        2.66      1.73 o
   6   5   7       30.18       38.77      5.58 o
   7   5   7       29.81       48.49      6.57 o
  -5   6   7       18.63       18.95      3.25 o
  -4   6   7        6.97        5.30      2.90 o
  -3   6   7       22.90       15.12      4.04 o
  -2   6   7       37.05       24.62      5.23 o
  -1   6   7      737.84      795.51     29.23 o
   0   6   7        0.05        0.46      1.35 o
   1   6   7       54.21       53.96      7.06 o
   2   6   7        9.08        8.26      3.05 o
   3   6   7       11.20       25.16      5.50 o
   4   6   7       32.07       39.47      4.09 o
   5   6   7       14.18       21.76      4.43 o
   6   6   7        4.91        9.42      3.24 o
  -4   7   7        2.63        5.03      3.24 o
  -3   7   7       88.26      118.03     10.01 o
  -2   7   7       81.56       87.74      8.68 o
  -1   7   7        0.36        0.36      1.30 o
   0   7   7       36.09       26.06      5.41 o
   1   7   7       16.29       12.96      3.98 o
   2   7   7       32.66       34.47      6.44 o
   3   7   7        4.63        5.31      2.86 o
   4   7   7       76.63        1.46      1.94 o
   5   7   7       14.59        0.02      1.89 o
  -2   8   7       29.92       38.91      7.28 o
  -1   8   7       32.30       27.43      6.11 o
   0   8   7      242.63      292.41     17.05 o
   1   8   7        0.94        3.98      2.89 o
   2   8   7      150.39      191.68     14.01 o
   3   8   7        1.10        8.03      3.66 o
   0  -8   8        0.03        0.00      2.59 o
   1  -8   8       23.19       25.51      5.57 o
  -3  -7   8       20.90        2.14      2.35 o
  -2  -7   8        2.70        2.32      2.22 o
  -1  -7   8        1.38        2.87      2.79 o
   0  -7   8       45.84       33.96      6.36 o
   1  -7   8        5.64        6.06      3.39 o
   2  -7   8        5.70        9.50      3.68 o
   3  -7   8        0.04        2.97      3.51 o
   4  -7   8        2.53        7.50      3.43 o
  -4  -6   8       11.16       22.62      5.98 o
  -3  -6   8       19.89       32.76      6.63 o
  -2  -6   8       23.16       24.35      5.22 o
  -1  -6   8        7.19        4.41      2.57 o
   0  -6   8       80.68       88.86      8.15 o
   1  -6   8        3.67        3.20      2.38 o
   2  -6   8        6.31        9.57      3.43 o
   3  -6   8        1.65        3.55      1.90 o
   4  -6   8       74.33       92.93      6.12 o
   5  -6   8        1.06        4.35      2.09 o
  -5  -5   8        3.57        2.26      3.10 o
  -4  -5   8        0.12        0.00      3.11 o
  -3  -5   8       33.38       23.18      5.20 o
  -2  -5   8        0.15        1.95      2.06 o
  -1  -5   8       27.49       24.84      5.22 o
   0  -5   8      235.66      235.94     13.07 o
   1  -5   8        2.06        2.89      2.20 o
   2  -5   8        1.07        3.44      1.59 o
   3  -5   8        0.19        0.00      1.31 o
   4  -5   8       30.61       34.81      3.98 o
   5  -5   8       10.64       14.86      2.90 o
   6  -5   8        0.46        1.06      1.72 o
  -6  -4   8       31.25       36.54      3.55 o
  -5  -4   8       20.93       26.93      4.19 o
  -4  -4   8      223.59      252.01     10.39 o
  -3  -4   8       21.56       18.36      3.10 o
  -2  -4   8       75.33       90.95      9.57 o
  -1  -4   8        0.05        2.90      2.05 o
   0  -4   8        2.83        2.86      1.95 o
   1  -4   8       73.80       84.80      4.46 o
   2  -4   8       62.70       59.03      5.60 o
   3  -4   8       79.87       80.04      9.77 o
   4  -4   8       26.83       22.05      4.44 o
   5  -4   8       18.77       26.63      3.51 o
   6  -4   8       31.25       51.63      4.88 o
   7  -4   8        1.04        0.67      1.69 o
  -6  -3   8       27.30       25.95      2.80 o
  -5  -3   8       40.13       35.34      4.68 o
  -4  -3   8       12.33       11.89      2.56 o
  -3  -3   8      214.05      249.92      9.35 o
  -2  -3   8       19.65       17.92      3.09 o
  -1  -3   8        0.02        0.99      1.01 o
   0  -3   8        7.47        9.04      2.66 o
   1  -3   8      557.80      645.39     22.24 o
   2  -3   8       67.49       63.58      3.87 o
   3  -3   8      184.88      192.50     13.32 o
   4  -3   8       98.01       95.76      5.10 o
   5  -3   8       13.40       11.97      2.28 o
   6  -3   8       43.76       49.09      4.61 o
   7  -3   8       24.70       22.24      4.52 o
  -7  -2   8       36.71        0.00      1.92 o
  -6  -2   8       13.64       11.36      4.12 o
  -5  -2   8        7.20        8.52      2.46 o
  -4  -2   8       35.84       32.00      3.87 o
  -3  -2   8      108.67      110.49      5.70 o
  -2  -2   8        0.04        0.00      0.87 o
  -1  -2   8        0.36        0.80      1.04 o
   0  -2   8        2.64        2.50      1.05 o
   1  -2   8      230.94      241.13     11.15 o
   2  -2   8        8.81       10.15      2.59 o
   3  -2   8      239.40      258.29     11.72 o
   4  -2   8       25.18       21.49      3.95 o
   5  -2   8       27.56       33.39      4.89 o
   6  -2   8       92.47      100.36      7.73 o
   7  -2   8       18.11       24.95      4.70 o
  -7  -1   8       21.76        0.67      1.89 o
  -6  -1   8        0.26        2.22      2.70 o
  -5  -1   8       60.97       53.12      7.47 o
  -4  -1   8       60.85       63.96      4.69 o
  -3  -1   8      228.05      241.23      9.59 o
  -2  -1   8        4.53        4.58      1.58 o
  -1  -1   8        6.12        9.13      1.73 o
   0  -1   8       22.55       16.94      3.17 o
   1  -1   8        1.77        0.59      0.66 o
   2  -1   8       71.63       76.70      5.50 o
   3  -1   8      432.71      426.37     15.66 o
   4  -1   8      248.76      276.26     12.34 o
   5  -1   8        7.66       11.29      2.90 o
   6  -1   8        7.01       10.18      2.97 o
   7  -1   8       52.81       61.34      7.07 o
   8  -1   8        6.78        0.00      1.73 o
  -7   0   8       52.12       57.39      9.01 o
  -6   0   8        2.78        1.43      2.27 o
  -5   0   8       60.56       60.87      8.06 o
  -4   0   8        6.77        2.19      1.97 o
  -3   0   8       72.21       59.14      4.55 o
  -2   0   8       66.67       67.07      3.96 o
  -1   0   8        2.62        2.27      1.15 o
   0   0   8      140.09      126.80      5.09 o
   1   0   8      103.50       99.71      6.08 o
   2   0   8       45.11       47.27      2.89 o
   3   0   8        5.87        3.24      1.49 o
   4   0   8        5.58        5.19      1.82 o
   5   0   8       13.13        5.52      2.03 o
   6   0   8        1.96        1.11      1.55 o
   7   0   8        4.66        4.30      2.28 o
   8   0   8       29.22        0.00      1.41 o
  -7   1   8      111.95      165.26     13.40 o
  -6   1   8       24.60       27.35      6.36 o
  -5   1   8       19.71       12.63      3.73 o
  -4   1   8       45.63       35.28      6.11 o
  -3   1   8        0.31        0.16      1.22 o
  -2   1   8     1196.72     1335.64     26.26 o
  -1   1   8       94.42       86.89      4.13 o
   0   1   8        5.48        4.39      1.21 o
   1   1   8        5.39        7.57      1.49 o
   2   1   8      416.83      443.23     11.05 o
   3   1   8        1.62        1.65      0.81 o
   4   1   8      683.78      681.41     22.11 o
   5   1   8       14.52       11.25      2.79 o
   6   1   8       36.00       49.94      5.01 o
   7   1   8       17.84       14.72      3.70 o
   8   1   8        0.22        0.52      1.65 o
  -7   2   8       55.35       64.59      9.64 o
  -6   2   8       55.78       79.58      9.79 o
  -5   2   8        3.74        4.27      3.05 o
  -4   2   8        3.05        2.95      2.28 o
  -3   2   8       66.40       73.46      7.00 o
  -2   2   8     1186.50     1255.74     38.75 o
  -1   2   8      185.40      153.11      9.22 o
   0   2   8       60.71       67.99      3.51 o
   1   2   8        0.04        0.60      0.71 o
   2   2   8      143.42      129.57      5.29 o
   3   2   8      184.32      200.68      7.05 o
   4   2   8      191.43      203.22      7.32 o
   5   2   8        0.70        0.00      1.17 o
   6   2   8      204.76      201.95     10.83 o
   7   2   8       34.29       36.37      5.36 o
   8   2   8       19.89        0.27      1.48 o
  -6   3   8       54.86       53.09      8.57 o
  -5   3   8        3.52        9.06      3.81 o
  -4   3   8        2.46        5.06      2.70 o
  -3   3   8        0.58        0.79      1.46 o
  -2   3   8      359.99      345.01     16.01 o
  -1   3   8     1015.75     1040.51     33.15 o
   0   3   8       20.80       24.33      4.36 o
   1   3   8        0.01        0.65      0.76 o
   2   3   8       94.94       95.04      4.61 o
   3   3   8       73.23       94.96      4.75 o
   4   3   8       19.17       14.51      2.29 o
   5   3   8       56.47       81.47      6.33 o
   6   3   8       67.30       67.15      6.09 o
   7   3   8       84.54      101.49      8.01 o
  -6   4   8       77.15       99.62     10.26 o
  -5   4   8      124.30      146.27     12.02 o
  -4   4   8        3.93        3.12      2.30 o
  -3   4   8        4.07        0.51      1.63 o
  -2   4   8        5.17        6.30      2.71 o
  -1   4   8      746.46      876.29     31.04 o
   0   4   8       24.27       26.46      4.76 o
   1   4   8        2.92        1.67      1.68 o
   2   4   8       29.39       23.10      4.48 o
   3   4   8       31.57       31.54      4.24 o
   4   4   8       26.91       26.64      3.22 o
   5   4   8      249.22      269.25     12.56 o
   6   4   8        3.11        0.00      1.41 o
   7   4   8       53.84       71.21      6.77 o
  -5   5   8       30.59       36.04      7.20 o
  -4   5   8       40.79       47.49      7.50 o
  -3   5   8       53.64       53.96      7.25 o
  -2   5   8       97.73      107.50      8.87 o
  -1   5   8       29.50       24.79      5.00 o
   0   5   8      115.40      110.85      8.61 o
   1   5   8        5.32        6.27      2.73 o
   2   5   8       73.90       71.11      7.19 o
   3   5   8       16.06       18.06      2.64 o
   4   5   8      107.95      136.31      6.51 o
   5   5   8       29.06       28.12      3.55 o
   6   5   8       11.36        8.58      2.87 o
  -5   6   8       35.65       38.07      4.59 o
  -4   6   8        5.21        2.03      2.92 o
  -3   6   8        0.29        1.71      2.05 o
  -2   6   8       25.15       28.49      5.65 o
  -1   6   8        0.40        2.44      1.79 o
   0   6   8       89.24       87.55      7.99 o
   1   6   8       46.95       47.52      7.04 o
   2   6   8       25.46       24.24      5.27 o
   3   6   8       60.01       78.96      9.33 o
   5   6   8        3.07        5.42      1.97 o
  -3   7   8        0.54        0.89      2.32 o
  -2   7   8        0.00        1.79      2.19 o
  -1   7   8       12.03       16.47      4.57 o
   0   7   8       60.82       51.32      7.20 o
   1   7   8        7.78        7.41      3.32 o
   2   7   8        2.17        5.74      2.97 o
   3   7   8       17.25        0.57      1.79 o
   4   7   8       35.17        0.00      1.67 o
  -1   8   8       19.41       23.84      5.93 o
   0   8   8       85.43       83.50      8.69 o
   1   8   8       33.92       33.66      6.98 o
   2   8   8       62.43       67.07      9.49 o
  -2  -7   9        0.26        0.00      2.17 o
  -1  -7   9        9.84        2.52      2.28 o
   0  -7   9        6.79        0.00      2.13 o
   1  -7   9        0.48        0.00      2.43 o
   2  -7   9        5.43        5.35      2.93 o
   3  -7   9       27.06       27.44      6.23 o
  -3  -6   9        8.93       10.80      4.03 o
  -2  -6   9       47.87       65.93      8.71 o
  -1  -6   9        0.53        0.27      2.35 o
   0  -6   9       18.91       21.87      5.08 o
   1  -6   9       20.74       19.94      4.95 o
   2  -6   9       88.21       91.78      8.55 o
   3  -6   9        1.95        0.29      1.69 o
   4  -6   9        4.57       15.33      3.09 o
  -4  -5   9        6.37        5.35      3.46 o
  -3  -5   9       14.14       14.50      4.41 o
  -2  -5   9      110.04      151.31     11.23 o
  -1  -5   9        2.40        0.60      2.09 o
   0  -5   9        5.44        5.01      2.78 o
   1  -5   9        4.71        3.52      2.14 o
   2  -5   9      117.14      121.92      9.47 o
   3  -5   9        0.57        1.74      1.57 o
   4  -5   9        0.16        0.73      1.50 o
   5  -5   9       20.85       24.51      3.72 o
  -5  -4   9        1.13        0.00      1.61 o
  -4  -4   9        2.89        5.72      2.11 o
  -3  -4   9        7.44        5.10      1.95 o
  -2  -4   9       85.70       86.44      7.79 o
  -1  -4   9       15.66       19.19      4.36 o
   0  -4   9        0.01        1.36      1.81 o
   1  -4   9       12.61        7.92      2.84 o
   2  -4   9       23.83       25.78      3.24 o
   3  -4   9      162.85      200.97      9.37 o
   4  -4   9       17.00       12.75      2.49 o
   5  -4   9        1.91        3.51      1.74 o
   6  -4   9        2.40        3.73      1.82 o
  -6  -3   9        0.66        2.16      1.42 o
  -5  -3   9      144.40      171.32     13.22 o
  -4  -3   9        8.50       13.16      3.24 o
  -3  -3   9      263.79      301.12     10.77 o
  -2  -3   9       14.63       11.58      3.54 o
  -1  -3   9       30.30       30.79      4.97 o
   0  -3   9        0.10        1.00      1.51 o
   1  -3   9       24.08       23.52      4.27 o
   2  -3   9       98.44       95.81      7.36 o
   3  -3   9      498.13      535.72     20.02 o
   4  -3   9        0.00        1.72      1.27 o
   5  -3   9       35.45       32.33      6.01 o
   6  -3   9        5.57        7.33      2.51 o
   7  -3   9       18.90       27.30      5.27 o
  -6  -2   9        0.82        0.00      2.03 o
  -5  -2   9       48.58       60.93      5.55 o
  -4  -2   9        0.35        1.85      2.04 o
  -3  -2   9        0.44        2.83      1.51 o
  -2  -2   9        7.75       13.01      2.30 o
  -1  -2   9      168.82      157.94      6.43 o
   0  -2   9       94.09       91.27      6.81 o
   1  -2   9        1.58        0.84      1.19 o
   2  -2   9       79.73       85.63      6.42 o
   3  -2   9       29.14       28.30      4.54 o
   4  -2   9        0.24        4.43      1.98 o
   5  -2   9       14.95       13.55      3.58 o
   6  -2   9       37.56       39.43      5.73 o
   7  -2   9        3.31        2.55      2.01 o
  -6  -1   9       47.34        2.47      2.30 o
  -5  -1   9        3.47        4.57      2.84 o
  -4  -1   9       24.44       26.00      5.49 o
  -3  -1   9       38.03       45.09      4.18 o
  -2  -1   9      798.15      913.06     20.60 o
  -1  -1   9       21.26       27.56      3.81 o
   1  -1   9        1.87        3.98      1.65 o
   2  -1   9       13.81       11.93      2.84 o
   3  -1   9        1.12        0.00      0.95 o
   4  -1   9      592.24      627.94     21.68 o
   5  -1   9       52.40       47.81      5.92 o
   6  -1   9       57.00       54.00      6.54 o
   7  -1   9        0.58        0.00      1.54 o
  -6   0   9       11.58        2.22      2.41 o
  -5   0   9       44.03       38.01      6.77 o
  -4   0   9        6.76        4.11      2.36 o
  -3   0   9       14.44       10.98      3.47 o
  -2   0   9      215.72      222.91      7.99 o
  -1   0   9       66.80       74.23      4.22 o
   0   0   9       10.45       18.23      2.35 o
   1   0   9        0.04        0.05      0.79 o
   2   0   9       13.91        9.38      1.74 o
   3   0   9      136.00      142.95      8.19 o
   4   0   9      441.85      532.92     19.38 o
   5   0   9       42.09       37.18      5.06 o
   6   0   9       19.56       31.44      5.03 o
   7   0   9        8.61        0.76      1.78 o
  -6   1   9       16.43        0.00      1.97 o
  -5   1   9        8.65        7.52      3.36 o
  -4   1   9       58.39       72.03      8.57 o
  -3   1   9       13.45       11.91      3.63 o
  -2   1   9      265.14      307.80     15.10 o
  -1   1   9      184.14      195.13      6.93 o
   0   1   9      103.36       97.16      4.52 o
   1   1   9        0.12        0.86      0.84 o
   2   1   9      136.48      147.07      5.74 o
   3   1   9       30.90       27.79      4.03 o
   4   1   9        3.51        3.39      1.70 o
   5   1   9        4.52        4.12      1.62 o
   6   1   9        0.40        2.97      1.82 o
   7   1   9        4.71        3.70      2.22 o
  -6   2   9       35.91       37.18      7.60 o
  -5   2   9       54.33       45.51      7.53 o
  -4   2   9       92.19       91.96      8.87 o
  -3   2   9        0.01        1.36      1.97 o
  -2   2   9       55.99       64.82      6.54 o
  -1   2   9      144.63      164.81     10.06 o
   0   2   9      520.23      564.72     13.41 o
   1   2   9       15.66       18.27      2.84 o
   2   2   9       13.19       15.61      2.19 o
   3   2   9       11.27       11.42      1.89 o
   4   2   9       37.73       41.08      3.67 o
   5   2   9      357.68      418.25     16.77 o
   6   2   9        0.04        0.00      1.32 o
   7   2   9       18.69       35.61      5.60 o
  -6   3   9       31.51       45.00      8.33 o
  -5   3   9       30.97       40.35      7.47 o
  -4   3   9       88.33      101.54      9.52 o
  -3   3   9        6.52       14.26      4.30 o
  -2   3   9      129.67      147.33     10.23 o
  -1   3   9      232.94      228.58     12.74 o
   0   3   9        2.17        1.36      1.41 o
   1   3   9      165.21      161.63      6.14 o
   2   3   9       19.10       17.66      2.39 o
   3   3   9       80.10       95.76      4.96 o
   4   3   9        0.01        0.52      0.99 o
   5   3   9      172.65      219.34      8.49 o
   6   3   9       28.80       26.03      4.49 o
   7   3   9        3.42        3.22      2.28 o
  -5   4   9       31.68       45.95      8.28 o
  -4   4   9        4.43        2.05      2.55 o
  -3   4   9        8.92       15.02      4.38 o
  -2   4   9       20.86       15.39      3.90 o
  -1   4   9       68.08       54.76      6.90 o
   0   4   9       44.26       49.16      6.63 o
   1   4   9      377.43      352.53     16.74 o
   2   4   9       13.88        5.27      2.43 o
   3   4   9       43.70       44.81      4.30 o
   4   4   9       33.80       38.32      3.85 o
   5   4   9        8.12        9.36      2.38 o
   6   4   9        6.35        8.04      2.13 o
  -5   5   9       16.69       15.48      5.44 o
  -4   5   9       44.85       54.68      8.22 o
  -3   5   9       28.63       21.29      5.16 o
  -2   5   9        5.27        3.38      2.35 o
  -1   5   9        9.01        7.60      3.19 o
   0   5   9      116.69      119.46      9.53 o
   1   5   9        0.19        1.40      1.67 o
   2   5   9       60.23       57.01      7.60 o
   3   5   9       21.26       20.78      5.03 o
   4   5   9        0.12        1.15      1.20 o
   5   5   9       21.62       27.20      3.70 o
   6   5   9       22.76       31.60      4.07 o
  -4   6   9       57.68       84.98     10.20 o
  -3   6   9       62.12       48.90      7.50 o
  -2   6   9        0.96        3.68      2.24 o
  -1   6   9       25.71       23.84      5.49 o
   0   6   9        1.76        1.38      1.86 o
   1   6   9        6.55        5.68      2.74 o
   2   6   9      148.68      189.10     13.39 o
   4   6   9        0.55        0.00      2.27 o
   5   6   9       22.51       29.73      6.61 o
  -2   7   9       39.94       48.64      7.74 o
  -1   7   9        1.21        4.95      2.66 o
   0   7   9       31.58       42.75      7.27 o
   1   7   9       21.74        8.61      3.39 o
   2   7   9       85.13        1.24      1.73 o
   3   7   9        3.17        0.00      1.89 o
  -2  -6  10        7.25       13.86      4.51 o
  -1  -6  10        2.66        3.09      3.12 o
   0  -6  10        9.60        0.81      2.27 o
   1  -6  10        1.56        1.17      2.38 o
   2  -6  10        0.01        0.70      2.20 o
   3  -6  10       18.88        0.22      2.05 o
   4  -6  10        9.85       11.34      2.72 o
  -4  -5  10       13.39       26.28      6.50 o
  -3  -5  10       35.86       38.17      6.77 o
  -2  -5  10        8.61        6.39      3.11 o
  -1  -5  10        3.40        2.82      2.60 o
   0  -5  10       25.43       22.53      5.00 o
   1  -5  10       17.91       23.19      5.36 o
   2  -5  10        0.04        0.27      2.03 o
   3  -5  10      151.27      185.18     10.08 o
   4  -5  10        3.82        0.00      1.40 o
   5  -5  10        2.44        2.38      1.88 o
  -4  -4  10       37.39       50.98      8.04 o
  -3  -4  10       12.04       21.35      5.19 o
  -2  -4  10       27.56       34.74      6.14 o
  -1  -4  10       43.86       49.86      7.03 o
   0  -4  10       19.79       23.68      5.04 o
   1  -4  10       12.96       20.83      4.81 o
   2  -4  10       14.03       18.13      4.30 o
   3  -4  10       14.80        8.76      3.14 o
   4  -4  10        0.26        3.66      1.72 o
   5  -4  10        1.00        1.77      1.84 o
   6  -4  10       74.12      101.54      8.66 o
  -5  -3  10       58.68       64.32      7.10 o
  -4  -3  10       33.59       30.53      4.73 o
  -3  -3  10      169.94      228.53      9.50 o
  -2  -3  10      125.63      139.02      9.88 o
  -1  -3  10      103.68      111.59      8.47 o
   0  -3  10        0.12        0.86      1.73 o
   1  -3  10       27.74       38.07      5.79 o
   2  -3  10      106.51      121.60      8.61 o
   3  -3  10       91.48      102.95      8.12 o
   4  -3  10      142.46      209.24     11.96 o
   5  -3  10       26.78       44.26      6.46 o
   6  -3  10        0.30        0.00      1.70 o
  -5  -2  10        9.35       11.23      4.24 o
  -4  -2  10       14.79       17.61      3.09 o
  -3  -2  10       12.56       11.61      2.55 o
  -2  -2  10       86.40       83.65      6.09 o
  -1  -2  10      161.35      173.32     10.18 o
   0  -2  10       25.81       27.35      4.74 o
   1  -2  10       19.69       21.11      4.24 o
   2  -2  10       25.25       29.19      4.70 o
   3  -2  10        4.47        4.43      2.16 o
   4  -2  10      302.90      361.92     16.13 o
   5  -2  10        5.26        5.39      2.46 o
   6  -2  10        0.06        0.00      1.86 o
   7  -2  10        0.41        1.00      1.65 o
  -6  -1  10        0.66        1.51      1.95 o
  -5  -1  10       21.83       25.36      5.98 o
  -4  -1  10        8.78        7.30      3.14 o
  -3  -1  10        4.53        3.88      1.75 o
  -2  -1  10      270.08      353.35     11.16 o
  -1  -1  10        0.28        2.94      1.23 o
   1  -1  10        0.73        1.25      1.46 o
   2  -1  10       13.33       14.32      3.17 o
   3  -1  10        0.76        3.68      1.79 o
   4  -1  10       26.25       36.26      5.19 o
   5  -1  10        0.02        0.00      1.41 o
   6  -1  10        0.28        1.57      1.89 o
   7  -1  10        4.97        0.00      1.57 o
  -6   0  10       23.05        0.00      1.86 o
  -5   0  10       39.93       48.73      7.93 o
  -4   0  10       53.38       70.70      8.79 o
  -3   0  10       28.53       24.41      5.04 o
  -2   0  10      284.32      315.59     10.25 o
  -1   0  10      291.30      302.18      9.60 o
   0   0  10      272.58      291.71      9.10 o
   1   0  10        8.66        8.53      5.73 o
   2   0  10       36.90       42.89      5.00 o
   3   0  10       49.14       51.20      4.98 o
   4   0  10        0.83        1.16      1.52 o
   5   0  10      172.97      201.35     11.29 o
   6   0  10       68.20       73.68      6.81 o
   7   0  10        0.14        0.00      1.51 o
  -6   1  10        0.22        0.00      2.01 o
  -5   1  10       23.23       37.07      7.03 o
  -4   1  10      199.43      266.46     15.77 o
  -3   1  10       10.43       14.91      4.25 o
  -2   1  10       11.04        6.71      2.68 o
  -1   1  10       14.94       10.04      3.09 o
   0   1  10      118.96      144.65     12.94 o
   1   1  10       38.58       35.99      3.25 o
   2   1  10        2.91        3.55      1.26 o
   3   1  10       24.80       19.86      3.78 o
   4   1  10       76.49       82.50      6.63 o
   5   1  10      161.23      183.44     10.64 o
   6   1  10        0.01        1.33      1.48 o
   7   1  10       18.34       14.88      3.70 o
  -5   2  10       23.52        0.05      2.14 o
  -4   2  10       16.11       17.86      5.12 o
  -3   2  10        0.06        3.57      2.22 o
  -2   2  10        7.21        7.22      2.93 o
  -1   2  10      181.62      194.64     11.66 o
   0   2  10       45.59       44.95      5.98 o
   1   2  10      380.93      391.41     11.02 o
   2   2  10        5.77        2.62      1.05 o
   3   2  10       14.88       19.05      2.68 o
   4   2  10        0.56        4.08      1.78 o
   5   2  10        7.76        5.98      2.14 o
   6   2  10       12.41       12.66      3.19 o
   7   2  10        4.83        4.11      2.70 o
  -5   3  10        0.01        1.38      2.60 o
  -4   3  10       30.17       41.59      7.58 o
  -3   3  10      201.41      170.51     12.23 o
  -2   3  10       28.90       29.39      5.79 o
  -1   3  10       32.62       30.36      5.46 o
   0   3  10        8.34        5.19      2.49 o
   1   3  10       72.91       76.13      7.09 o
   2   3  10       28.29       36.86      3.46 o
   3   3  10        1.19        0.00      0.94 o
   4   3  10      137.95      156.55      8.56 o
   5   3  10      164.78      187.99     10.77 o
   6   3  10       16.76       21.87      4.19 o
  -5   4  10       44.29       62.97      9.98 o
  -4   4  10       82.39      107.30     10.23 o
  -3   4  10       47.65       66.72      8.61 o
  -2   4  10       73.48       74.35      7.58 o
  -1   4  10        1.89        0.38      1.54 o
   0   4  10        0.19        1.76      2.01 o
   1   4  10       18.07       17.89      4.33 o
   2   4  10      142.71      133.09     10.14 o
   3   4  10        3.22        4.62      1.61 o
   4   4  10        6.95       10.57      3.98 o
   5   4  10        9.14        6.46      2.73 o
   6   4  10       10.08       18.08      3.93 o
  -4   5  10       15.18       21.02      5.36 o
  -3   5  10       62.40       49.25      7.80 o
  -2   5  10       18.77       16.85      4.66 o
  -1   5  10        9.81       13.21      4.03 o
   0   5  10        3.49        7.55      3.00 o
   1   5  10        1.37        3.73      2.06 o
   2   5  10      262.98      320.09     17.69 o
   3   5  10        3.93        8.76      3.60 o
   4   5  10       21.07       22.75      5.35 o
   5   5  10       22.71       26.30      3.77 o
  -3   6  10       72.09       65.83      9.12 o
  -2   6  10        0.01        0.00      1.74 o
  -1   6  10       21.79        0.13      1.98 o
   0   6  10        5.37        1.36      2.49 o
   1   6  10       44.59       38.85      6.73 o
   2   6  10        4.05        4.52      2.86 o
   3   6  10       12.06        6.81      3.17 o
   4   6  10        0.13        1.48      2.09 o
  -1   7  10        2.01        1.67      2.33 o
   0   7  10       11.23       11.52      3.73 o
   1   7  10        0.50        0.87      1.73 o
   2   7  10       14.62        0.00      1.82 o
   0  -6  11       15.36        0.00      2.11 o
   1  -6  11        7.02        0.00      2.03 o
   2  -6  11        4.44        0.00      1.95 o
  -3  -5  11       75.11      125.32     10.93 o
  -2  -5  11       35.72       32.15      6.66 o
  -1  -5  11        2.16        4.70      3.35 o
   0  -5  11       14.52       12.34      4.01 o
   1  -5  11       25.59        1.89      2.24 o
   2  -5  11        0.24        2.41      2.06 o
   3  -5  11        7.79        0.51      1.84 o
   4  -5  11       27.64        2.70      2.19 o
  -4  -4  11       19.23       27.35      6.09 o
  -3  -4  11       17.71       24.08      5.41 o
  -2  -4  11       30.55       32.84      6.03 o
  -1  -4  11       41.26       71.06      8.53 o
   0  -4  11       45.86       40.39      6.58 o
   1  -4  11       51.81       56.84      7.55 o
   2  -4  11        1.52        0.00      1.54 o
   3  -4  11        2.07        6.47      2.87 o
   4  -4  11       54.98        0.25      1.82 o
   5  -4  11        3.06        0.29      1.81 o
  -4  -3  11       28.70       26.29      4.09 o
  -3  -3  11       60.65       72.03      8.45 o
  -2  -3  11       97.27      123.73      9.60 o
  -1  -3  11        0.03        0.67      1.97 o
   0  -3  11        6.84       13.90      3.82 o
   1  -3  11       60.17       79.98      7.30 o
   2  -3  11       20.07       27.17      5.19 o
   3  -3  11       30.60       24.29      4.90 o
   4  -3  11        9.41        6.90      2.66 o
   5  -3  11        0.41        1.84      1.95 o
  -5  -2  11        1.76        2.28      2.81 o
  -4  -2  11       96.41      110.06      9.57 o
  -3  -2  11        0.80        0.73      1.37 o
  -2  -2  11      218.45      311.88     15.37 o
  -1  -2  11       53.47       46.08      6.15 o
   0  -2  11      104.89      127.19      9.04 o
   1  -2  11        1.86        2.81      1.94 o
   2  -2  11       37.31       34.01      5.50 o
   3  -2  11      192.58      214.07     11.91 o
   4  -2  11        1.57        1.36      1.76 o
   6  -2  11       53.43        2.33      1.76 o
  -5  -1  11        6.07        8.57      3.78 o
  -4  -1  11       30.41       33.84      6.52 o
  -3  -1  11        1.93        5.50      3.00 o
  -2  -1  11       23.41       22.42      3.23 o
  -1  -1  11        5.47        5.45      1.81 o
   0  -1  11       44.80       52.78      6.22 o
   1  -1  11       31.02       40.61      5.38 o
   2  -1  11       41.32       36.86      5.20 o
   3  -1  11        1.04        2.95      1.74 o
   4  -1  11       17.44       18.54      3.90 o
   5  -1  11       24.52       23.41      4.63 o
   6  -1  11        6.34        0.24      1.62 o
  -5   0  11        6.30        0.00      2.01 o
  -4   0  11        0.36        3.46      2.71 o
  -3   0  11       10.64       10.87      3.82 o
  -2   0  11        0.08        0.00      1.97 o
  -1   0  11      106.67      140.21      6.39 o
   0   0  11       12.34       13.79      2.65 o
   1   0  11      121.72      112.80      7.46 o
   2   0  11       15.18       22.46      4.12 o
   3   0  11        1.07        2.03      1.67 o
   4   0  11       16.85       12.77      3.41 o
   5   0  11        4.98        7.39      2.51 o
   6   0  11       13.28       20.16      4.33 o
  -5   1  11        5.70        0.41      1.89 o
  -4   1  11        4.32        1.76      2.63 o
  -3   1  11        9.53        8.12      3.62 o
  -2   1  11       99.14      124.38     10.01 o
  -1   1  11       49.76       60.88      7.22 o
   0   1  11       26.46       29.47      4.06 o
   1   1  11        0.21        1.38      1.06 o
   2   1  11       95.38      110.45      7.36 o
   3   1  11       16.02       25.82      4.46 o
   4   1  11        6.97        7.99      2.73 o
   5   1  11        0.27        0.16      1.68 o
   6   1  11       11.26       17.45      3.93 o
  -5   2  11       80.08        0.00      1.89 o
  -4   2  11       41.29       53.09      8.44 o
  -3   2  11       34.95       44.35      7.44 o
  -2   2  11       77.98       84.90      8.23 o
  -1   2  11        6.52       14.47      4.06 o
   0   2  11        0.00        1.76      2.00 o
   1   2  11        0.76        3.09      1.95 o
   2   2  11       23.76       19.94      2.73 o
   3   2  11       66.89       87.04      6.77 o
   4   2  11       14.63       15.88      3.70 o
   5   2  11        2.17        1.36      1.92 o
   6   2  11        4.83        7.42      2.55 o
  -4   3  11       30.73        0.00      1.86 o
  -3   3  11       57.23       54.82      8.01 o
  -2   3  11       30.19       27.25      5.79 o
  -1   3  11      305.59      368.21     18.08 o
   0   3  11        0.45        1.46      2.01 o
   1   3  11        9.94       12.53      3.81 o
   2   3  11       89.66      100.27      8.52 o
   3   3  11       67.53       86.83      5.17 o
   4   3  11       73.68       86.77      7.09 o
   5   3  11       77.92       84.15      6.88 o
   6   3  11        1.91        0.00      2.00 o
  -4   4  11       18.88        1.03      1.71 o
  -3   4  11       26.56        0.46      1.87 o
  -2   4  11       42.70       34.14      6.27 o
  -1   4  11        0.42        0.94      2.16 o
   0   4  11        0.76        1.40      1.84 o
   1   4  11       23.17       25.95      5.52 o
   2   4  11        4.68        8.88      2.89 o
   3   4  11        0.29        0.56      1.76 o
   4   4  11        9.60       10.78      2.41 o
   5   4  11       30.58       45.51      6.11 o
  -3   5  11       14.51        0.41      1.54 o
  -2   5  11        3.52        0.57      1.97 o
  -1   5  11       21.60       35.99      6.68 o
   0   5  11       85.29      110.75     10.53 o
   1   5  11        4.30        4.14      3.01 o
   2   5  11        7.47        9.76      3.58 o
   3   5  11       11.01       11.39      3.87 o
   4   5  11        0.68        0.16      2.66 o
  -2   6  11       27.56       30.74      6.84 o
  -1   6  11       50.99        1.17      1.90 o
   0   6  11       30.13        0.59      1.73 o
   1   6  11        0.70        2.54      1.94 o
   2   6  11        1.06        0.00      2.00 o
   3   6  11       43.28       12.66      3.93 o
  -1  -5  12       11.66       16.62      5.39 o
   0  -5  12       10.47        6.96      3.65 o
   1  -5  12        2.81        5.46      3.01 o
   2  -5  12        0.02        0.00      1.74 o
  -2  -4  12       52.93       96.83      9.34 o
  -1  -4  12        3.01        6.96      3.55 o
   0  -4  12        6.45        5.85      2.89 o
   1  -4  12       21.77       24.40      5.25 o
   2  -4  12        0.57        0.89      2.25 o
   3  -4  12       45.20        0.00      1.73 o
   4  -4  12       41.89        0.00      1.76 o
  -3  -3  12       54.21       73.51      8.80 o
  -2  -3  12        0.24        0.00      2.46 o
  -1  -3  12        0.03        0.00      2.27 o
   0  -3  12        0.15        1.67      2.06 o
   1  -3  12       42.95       51.20      7.38 o
   2  -3  12        0.09        0.00      1.90 o
   3  -3  12        2.70        0.10      1.92 o
   4  -3  12       13.05        6.85      3.01 o
  -4  -2  12        2.03        0.00      2.43 o
  -3  -2  12        6.96       15.26      4.20 o
  -2  -2  12        4.33       11.64      3.46 o
  -1  -2  12       48.48       82.39      7.53 o
   0  -2  12       48.24       59.79      7.25 o
   1  -2  12        0.00        3.36      2.08 o
   2  -2  12      152.75      184.20     11.31 o
   3  -2  12        3.76        4.98      2.47 o
   4  -2  12        0.85        0.89      2.13 o
   5  -2  12       13.27       23.94      5.19 o
  -4  -1  12        4.33        3.55      2.93 o
  -3  -1  12        7.59       10.20      3.73 o
  -2  -1  12      113.89      125.20      9.76 o
  -1  -1  12       10.32       26.97      4.92 o
   0  -1  12        1.27        3.70      2.30 o
   1  -1  12        4.38        5.96      2.73 o
   2  -1  12        4.33        5.00      2.24 o
   3  -1  12        2.46        2.89      2.03 o
   4  -1  12       25.89       30.23      5.63 o
   5  -1  12       42.48       67.50      6.71 o
  -4   0  12        1.98        2.63      3.05 o
  -3   0  12       20.28       24.71      5.87 o
  -2   0  12        2.38        5.23      2.81 o
  -1   0  12       44.87       58.09      7.41 o
   0   0  12        7.30       11.47      3.14 o
   1   0  12       33.71       35.69      5.27 o
   2   0  12       39.22       54.12      6.23 o
   3   0  12       42.81       40.09      5.76 o
   4   0  12       30.01       46.37      6.36 o
   5   0  12       10.66       10.98      3.39 o
  -4   1  12        4.07        6.31      3.08 o
  -3   1  12        9.42       16.69      5.04 o
  -2   1  12       15.07       12.33      3.97 o
  -1   1  12       36.26       45.99      6.79 o
   0   1  12       31.29       38.26      5.92 o
   1   1  12       12.16        9.20      2.68 o
   2   1  12      108.23      119.24      8.23 o
   3   1  12       12.87       17.45      3.93 o
   4   1  12       33.71       46.29      6.09 o
   5   1  12        6.30        2.90      2.47 o
  -4   2  12       11.82        0.00      1.84 o
  -3   2  12        0.02        0.00      2.54 o
  -2   2  12        6.37        5.31      2.76 o
  -1   2  12       24.78       34.76      6.27 o
   0   2  12        2.79        0.78      1.74 o
   1   2  12        0.20        0.22      1.89 o
   2   2  12       13.88       15.77      3.70 o
   3   2  12       48.75       57.09      5.68 o
   4   2  12        2.17        2.87      2.40 o
   5   2  12        5.58       14.99      3.90 o
  -3   3  12       27.38        0.00      1.98 o
  -2   3  12        1.90        1.73      2.11 o
  -1   3  12      130.80      164.62     12.02 o
   0   3  12        9.49       13.01      4.09 o
   1   3  12       40.24       43.27      6.76 o
   2   3  12       17.02       19.30      4.84 o
   4   3  12       11.54       12.21      3.46 o
   5   3  12       50.42       69.51      6.71 o
  -3   4  12        3.92        0.00      1.71 o
  -2   4  12        6.40        0.51      1.78 o
  -1   4  12        8.37        6.17      3.24 o
   0   4  12      137.11      186.93     13.06 o
   1   4  12        3.60        2.24      2.62 o
   2   4  12        3.59        4.43      2.93 o
   3   4  12        0.49        1.78      2.25 o
  -2   5  12        4.33        0.00      1.59 o
  -1   5  12        0.08        0.00      1.63 o
   0   5  12       76.17        2.19      1.98 o
   1   5  12        8.66        3.95      2.62 o
   2   5  12        4.37        2.59      2.87 o
   3   5  12       17.60       17.48      4.70 o
   0  -4  13       18.81       35.47      6.92 o
   1  -4  13        6.69        9.50      3.70 o
   2  -4  13        0.95        2.14      2.92 o
  -2  -3  13        3.71        6.27      3.47 o
  -1  -3  13       23.24       34.53      6.46 o
   0  -3  13        8.38       13.59      4.12 o
   1  -3  13        1.44        0.94      2.54 o
   2  -3  13        4.90        4.11      3.00 o
   3  -3  13        1.84        2.86      2.38 o
  -2  -2  13        4.04        3.55      3.00 o
  -1  -2  13        1.28        3.90      2.49 o
   0  -2  13       40.55       52.00      7.17 o
   1  -2  13       32.27       44.88      6.74 o
   2  -2  13       87.49      106.63      8.87 o
   3  -2  13       20.90       20.75      4.70 o
   4  -2  13       41.81       64.16      8.01 o
  -1  -1  13        0.13        0.00      2.09 o
   0  -1  13       55.19       83.60      7.63 o
   1  -1  13       13.93       25.62      5.04 o
   2  -1  13        0.12        0.00      1.74 o
   3  -1  13       13.81       17.13      4.19 o
   4  -1  13       34.55       50.14      7.03 o
  -3   0  13        9.27       12.06      4.43 o
  -2   0  13        0.44        0.00      2.22 o
   0   0  13        0.42        1.33      2.16 o
   1   0  13       10.19       18.45      4.03 o
   2   0  13        0.36        0.00      1.43 o
   3   0  13        4.38        6.42      2.65 o
   4   0  13        3.21        5.55      2.71 o
   5   0  13       12.35       26.93      5.71 o
  -3   1  13       10.98       13.37      4.38 o
  -2   1  13        1.42        4.54      3.28 o
  -1   1  13        0.69        0.35      2.35 o
   2   1  13       32.16       31.14      5.20 o
   3   1  13        0.46        1.11      2.33 o
   4   1  13        8.22        8.34      2.87 o
  -3   2  13       27.28       45.51      8.22 o
  -2   2  13        1.34        0.44      2.28 o
  -1   2  13       20.43       16.54      4.68 o
   0   2  13       26.08       33.09      5.93 o
   3   2  13       31.78       38.48      5.50 o
   4   2  13        0.02        0.08      2.30 o
  -2   3  13       16.14       20.27      5.58 o
  -1   3  13        1.32        3.47      2.81 o
   0   3  13       12.46       16.21      4.60 o
   1   3  13        1.67        0.00      2.22 o
  -1   4  13       21.57       22.11      5.81 o
   0   4  13       22.90       43.51      7.63 o
   1   4  13       12.76       20.03      5.16 o
   2   4  13       38.87       58.58      8.77 o
   0  -2  14       14.75       15.94      4.65 o
   1  -2  14        4.91        2.55      2.93 o
   2  -2  14        0.01        0.13      2.82 o
   0  -1  14        0.02        0.24      2.57 o
   1  -1  14       62.28      101.28      8.72 o
   2  -1  14       47.02       86.96      8.30 o
   3  -1  14        8.95       17.80      4.57 o
   1   0  14       20.38       33.22      5.89 o
   2   0  14       12.60       23.37      4.85 o
   3   0  14        0.00        0.16      2.44 o
   3   1  14        7.34       10.28      3.43 o
  -1   2  14       78.28      122.57     10.93 o
   0   3  14        0.64        2.55      2.76 o
 
